# Supplementary material for: Dendrocerus mexicali (Hymenoptera, Ceraphronoidea, Megaspilidae): Novel antennal morphology, first description of female, and expansion of known range into the U.S
Source: Zookeys. 2016 Feb 24;(569):53–69. doi: 10.3897/zookeys.569.6629 (PMC4829679; doi:10.3897/zookeys.569.6629)
Supplement: XML Treatment for Dendrocerus mexicali [file zookeys.569.6629-treatment1.xml]

<!DOCTYPE tp:taxon-treatment
  PUBLIC "-//TaxonX//DTD Taxonomic Treatment Publishing DTD v0 20100105//EN" "tax-treatment-NSO.dtd">
<tp:taxon-treatment xmlns:tp="http://www.plazi.org/taxpub"><tp:treatment-meta><kwd-group><label>Taxon classification</label><kwd><named-content content-type="kingdom">Animalia</named-content></kwd><kwd><named-content content-type="order">Hymenoptera</named-content></kwd><kwd><named-content content-type="family">Megaspilidae</named-content></kwd></kwd-group><mixed-citation publication-type="journal"><person-group><name><surname>Burks</surname><given-names>Kyle N.</given-names></name><name><surname>Mikó</surname><given-names>István</given-names></name><name><surname>Deans</surname><given-names>Andrew R.</given-names></name></person-group><article-title>
          <italic><tp:taxon-name><tp:taxon-name-part taxon-name-part-type="genus">Dendrocerus</tp:taxon-name-part> <tp:taxon-name-part taxon-name-part-type="species">mexicali</tp:taxon-name-part></tp:taxon-name></italic> (<tp:taxon-name><tp:taxon-name-part taxon-name-part-type="order">Hymenoptera</tp:taxon-name-part></tp:taxon-name>, <tp:taxon-name><tp:taxon-name-part taxon-name-part-type="superfamily">Ceraphronoidea</tp:taxon-name-part></tp:taxon-name>, <tp:taxon-name><tp:taxon-name-part taxon-name-part-type="family">Megaspilidae</tp:taxon-name-part></tp:taxon-name>): Novel antennal morphology, first description of female, and expansion of known range into the U.S.</article-title><source>Zookeys</source><day>24</day><month>2</month><year>2016</year><volume>2016</volume><issue>569</issue><fpage>53</fpage><lpage>69</lpage><pub-id pub-id-type="doi">10.3897/zookeys.569.6629</pub-id></mixed-citation></tp:treatment-meta><tp:nomenclature><tp:taxon-name>
            <tp:taxon-name-part taxon-name-part-type="genus">Dendrocerus</tp:taxon-name-part>
            <tp:taxon-name-part taxon-name-part-type="species">mexicali</tp:taxon-name-part>
          </tp:taxon-name><tp:taxon-authority>Dessart, 1999</tp:taxon-authority><xref ref-type="fig" rid="F1">Figures 1</xref><xref ref-type="fig" rid="F2">, 2</xref><xref ref-type="fig" rid="F3">, 3</xref><xref ref-type="fig" rid="F4">, 4</xref><xref ref-type="fig" rid="F5">, 5</xref><xref ref-type="fig" rid="F6">, 6</xref><xref ref-type="fig" rid="F7">, 7</xref><xref ref-type="fig" rid="F8">, 8</xref><xref ref-type="fig" rid="F9">, 9</xref></tp:nomenclature><tp:treatment-sec sec-type="Diagnosis"><title>Diagnosis.</title><p>Male flagellomeres have projections with flexible, wrinkled regions at base (Figures <xref ref-type="fig" rid="F1">1A</xref> and <xref ref-type="fig" rid="F2">2</xref>). Both males and females have a blunt posteromedian process of the mesoscutellum, called a mucro, that is less sharp than that of <italic><tp:taxon-name><tp:taxon-name-part taxon-name-part-type="genus">Dendrocerus</tp:taxon-name-part> <tp:taxon-name-part taxon-name-part-type="species">koyamae</tp:taxon-name-part></tp:taxon-name></italic> (Figure <xref ref-type="fig" rid="F3">3</xref>). Both males and females have mandibular lancea (Figure <xref ref-type="fig" rid="F4">4</xref>). The sensillar plate of the male aedeagus is strongly sclerotized and greatly enlarged compared to all other described <tp:taxon-name><tp:taxon-name-part taxon-name-part-type="family">Megaspilidae</tp:taxon-name-part></tp:taxon-name> (Figure <xref ref-type="fig" rid="F5">5</xref>).</p><fig id="F2" position="float" orientation="portrait"><label>Figure 2.</label><caption><p>Confocal laser scanning microscopic images of male <italic><tp:taxon-name><tp:taxon-name-part taxon-name-part-type="genus">Dendrocerus</tp:taxon-name-part> <tp:taxon-name-part taxon-name-part-type="species">mexicali</tp:taxon-name-part></tp:taxon-name></italic> antenna. <bold>A</bold> Antenna with the most basal branch (branch of 1st flagellomere) missing. Bluish area at base of branches indicates a high concentration of resilin; orange and red indicate sclerotized regions; green indicates softer, non-sclerotized regions <bold>B</bold> Magnified view of branch articulation. Purple and pink areas indicate high concentrations of resilin in the cuticle; blue indicates areas of extremely high resilin concentration; red indicates strongly sclerotized regions.</p></caption><graphic xmlns:xlink="http://www.w3.org/1999/xlink" xlink:href="zookeys-569-053-g002.jpg" position="float" orientation="portrait" xlink:type="simple" id="oo_79685.jpg"/></fig><fig id="F3" position="float" orientation="portrait"><label>Figure 3.</label><caption><p>Bright field images of <italic><tp:taxon-name><tp:taxon-name-part taxon-name-part-type="genus">Dendrocerus</tp:taxon-name-part> <tp:taxon-name-part taxon-name-part-type="species">mexicali</tp:taxon-name-part></tp:taxon-name></italic> mesosoma, lateral view. Arrows indicate the location of a mucro. <bold>A</bold> Male <bold>B</bold> Female.</p></caption><graphic xmlns:xlink="http://www.w3.org/1999/xlink" xlink:href="zookeys-569-053-g003.jpg" position="float" orientation="portrait" xlink:type="simple" id="oo_79686.jpg"/></fig><fig id="F4" position="float" orientation="portrait"><label>Figure 4.</label><caption><p>Bright field images of <italic><tp:taxon-name><tp:taxon-name-part taxon-name-part-type="genus">Dendrocerus</tp:taxon-name-part> <tp:taxon-name-part taxon-name-part-type="species">mexicali</tp:taxon-name-part></tp:taxon-name></italic> mouthparts, anterior view. Arrows indicate the location of mandibular lancea. <bold>A</bold> Male <bold>B</bold> Female.</p></caption><graphic xmlns:xlink="http://www.w3.org/1999/xlink" xlink:href="zookeys-569-053-g004.jpg" position="float" orientation="portrait" xlink:type="simple" id="oo_79687.jpg"/></fig><fig id="F5" position="float" orientation="portrait"><label>Figure 5.</label><caption><p>Confocal laser scanning microscopic images of male genitalia; spa=Sensillar plate of the aedeagus. <bold>A</bold> <italic><tp:taxon-name><tp:taxon-name-part taxon-name-part-type="genus">Dendrocerus</tp:taxon-name-part> <tp:taxon-name-part taxon-name-part-type="species">mexicali</tp:taxon-name-part></tp:taxon-name></italic> dorsal view <bold>B</bold> <italic><tp:taxon-name><tp:taxon-name-part taxon-name-part-type="genus">Dendrocerus</tp:taxon-name-part> <tp:taxon-name-part taxon-name-part-type="species">ramicornis</tp:taxon-name-part></tp:taxon-name></italic> dorsal view for spa size comparison <bold>C</bold> <italic><tp:taxon-name><tp:taxon-name-part taxon-name-part-type="genus">Dendrocerus</tp:taxon-name-part> <tp:taxon-name-part taxon-name-part-type="species">mexicali</tp:taxon-name-part></tp:taxon-name></italic> ventral view.</p></caption><graphic xmlns:xlink="http://www.w3.org/1999/xlink" xlink:href="zookeys-569-053-g005.jpg" position="float" orientation="portrait" xlink:type="simple" id="oo_79688.jpg"/></fig></tp:treatment-sec><tp:treatment-sec sec-type="Description"><title>Description.</title><p>Body length universal: 1.4–1.7 mm (n=10). Color hue pattern: antenna, legs, mouthparts ochre; rest of body dark brown. Color intensity pattern: flagellomeres and their branches darker than scape and pedicel. scape and pedicel same as legs. Cephalic size (csb): Mean: 400–500μm. head height (lateral view) vs eye height (anterior view): <abbrev xmlns:xlink="http://www.w3.org/1999/xlink" xlink:title="head height" xlink:type="simple">HH</abbrev>:EHf=1.4–1.8 (n=5). head height vs. head length: <abbrev xmlns:xlink="http://www.w3.org/1999/xlink" xlink:title="head height" xlink:type="simple">HH</abbrev>:<abbrev xmlns:xlink="http://www.w3.org/1999/xlink" xlink:title="head length" xlink:type="simple">HL</abbrev>=1.4–1.8 (n=5). head width vs. interorbital space: <abbrev xmlns:xlink="http://www.w3.org/1999/xlink" xlink:title="head width" xlink:type="simple">HW</abbrev>/<abbrev xmlns:xlink="http://www.w3.org/1999/xlink" xlink:title="interorbital space" xlink:type="simple">IOS</abbrev>=1.8–2.0 (n=5). head width vs. head height: <abbrev xmlns:xlink="http://www.w3.org/1999/xlink" xlink:title="head width" xlink:type="simple">HW</abbrev>/<abbrev xmlns:xlink="http://www.w3.org/1999/xlink" xlink:title="head height" xlink:type="simple">HH</abbrev>=1.2–1.4 (n=5). Male <abbrev xmlns:xlink="http://www.w3.org/1999/xlink" xlink:title="ocular ocellar length" xlink:type="simple">OOL</abbrev>:<abbrev xmlns:xlink="http://www.w3.org/1999/xlink" xlink:title="lateral ocellar length" xlink:type="simple">LOL</abbrev>: <abbrev xmlns:xlink="http://www.w3.org/1999/xlink" xlink:title="ocular ocellar length" xlink:type="simple">OOL</abbrev>/<abbrev xmlns:xlink="http://www.w3.org/1999/xlink" xlink:title="lateral ocellar length" xlink:type="simple">LOL</abbrev>=0.75–1.0 (n=2). Male <abbrev xmlns:xlink="http://www.w3.org/1999/xlink" xlink:title="ocular ocellar length" xlink:type="simple">OOL</abbrev>:<abbrev xmlns:xlink="http://www.w3.org/1999/xlink" xlink:title="posterior ocellar length" xlink:type="simple">POL</abbrev>: <abbrev xmlns:xlink="http://www.w3.org/1999/xlink" xlink:title="ocular ocellar length" xlink:type="simple">OOL</abbrev>/<abbrev xmlns:xlink="http://www.w3.org/1999/xlink" xlink:title="posterior ocellar length" xlink:type="simple">POL</abbrev>=0.24–0.43 (n=2). Female <abbrev xmlns:xlink="http://www.w3.org/1999/xlink" xlink:title="ocular ocellar length" xlink:type="simple">OOL</abbrev>:<abbrev xmlns:xlink="http://www.w3.org/1999/xlink" xlink:title="lateral ocellar length" xlink:type="simple">LOL</abbrev>: <abbrev xmlns:xlink="http://www.w3.org/1999/xlink" xlink:title="ocular ocellar length" xlink:type="simple">OOL</abbrev> 0.625–0.75× as long as <abbrev xmlns:xlink="http://www.w3.org/1999/xlink" xlink:title="lateral ocellar length" xlink:type="simple">LOL</abbrev> (n=3). Anterior ocellar fovea shape: fovea not extended ventrally to the dorsal margin of antennal scrobe. occipital carina sculpture: smooth. submedial flange of occipital carina count: absent. median flange of occipital carina count: absent. preoccipital carina and occipital carina structure: the occipital carina extends ventrally to the oral foramen with the preoccipital carina present on the vertex, but not extendinig ventrally along the gena. preoccipital carina count: present . preoccipital carina shape: present medially, absent laterally to lateral ocelli. preoccipital lunula count: present. preoccipital furrow count: present. preoccipital furrow anterior end: preoccipital furrow ends inside ocellar triangle. dorsal margin of occipital carina vs dorsal margin of lateral ocellus in lateral view: occipital carina is ventral to lateral ocellus in lateral view. Transversely reticulate region on frons count: absent. Rugose region on frons count: absent. facial pit count: facial pit present. intertorular carina count: present. Ventral margin of antennal rim vs dorsal margin of clypeus: not adjacent. Median region of intertorular area shape: flat. subtorular carina count: absent. torulo-clypeal carina count: present. supraclypeal depression count: present. supraclypeal depression structure: present medially, inverted U-shaped. antennal scrobe count: absent. flagellomere shape <!--PageBreak-->(male): branched. scape length relative to length of F1+F2 (male): longer or equal. 6th male flagellomere length vs. width, “sensillar” view : elongate, more than 2× as long as wide. flagellomere branch count: 5 branches. Branch of male flagellomere 5 length <!--PageBreak--><!--PageBreak--><!--PageBreak-->compared to flagellomere 6: Longer than length of flagellomere 6. Branch of male flagellomere 5 length compared to flagellomere 5: Longer than length of flagellomere 5. flagellomere 6 length compared to flagellomeres 7+8: Equal to the length of flagel<!--PageBreak-->lomere 7+8. sensillar patch of the male flagellomere pattern: F6—F9. Basal resilin-rich area of male antennal branches count: present. Female first flagellomere length vs pedicel : F1 as long as pedicel (1.0–1.1) (n=3). Female ninth flagellomere length: F9 less than F7+F8. Mandibular tooth count: 2. mandibular lancea count: present. ventrolateral invagination of the pronotum count: present. atrium of the anterior thoracic spiracle size: as wide as distal trachea. notaulus posterior end location: adjacent to transscutal articulation. epicnemial carina count: complete. epicnemium posterior margin shape: anterior discrimenal pit absent; epicnemial carina straight. speculum ventral limit: extending ventrally of pleural pit line. sternaulus count: absent. Median mesoscutal line length vs anterior mesoscutal width: <abbrev xmlns:xlink="http://www.w3.org/1999/xlink" xlink:title="median mesoscutal line" xlink:type="simple">MscL</abbrev>/<abbrev xmlns:xlink="http://www.w3.org/1999/xlink" xlink:title="anterior mesoscutal width" xlink:type="simple">AscW</abbrev>=0.6–0.9 (n=5). anterior mesoscutal width vs. posterior mesoscutal width: <abbrev xmlns:xlink="http://www.w3.org/1999/xlink" xlink:title="anterior mesoscutal width" xlink:type="simple">AscW</abbrev>/<abbrev xmlns:xlink="http://www.w3.org/1999/xlink" xlink:title="posterior mesoscutal width" xlink:type="simple">PscW</abbrev>=0.9 (n=5). median mesoscutal sulcus posterior end: adjacent to transscutal articulation. axillular carina count: absent. posteromedian process of the mesoscutellum count: present. posteromedian process of the mesoscutellum shape: blunt. scutoscutellar sulcus vs trans<!--PageBreak-->scutal articulation: adjacent. mesometapleural sulcus count: present. posterodorsal metapleural area shape: trapezoid. metapleural carina count: present. anteromedian projection of the metanoto-propodeo-metapecto-mesopectal complex count: absent. lateral propodeal carinae shape: inverted “V” (left and right lateral propodeal carinae <!--PageBreak-->are adjacent medially at their intersection with antecostal sulcus of the first abdominal tergum). lateral propodeal carina count: present. transverse line of the metanotum-propodeum vs. antecostal sulcus of the first abdominal tergum: adjacent sublaterally. Distal margin of male abdominal sternum 9 shape: convex. median conjunctiva of <!--PageBreak-->abdominal tergum 9 count: absent. Proximolateral corner of abdominal sternum 9 shape: blunt. proximodorsal notch of cupula count: absent. Gonostyle/volsella complex proximodorsal margin shape: with deep concavity medially. Submedian conjunctiva on distoventral margin of gonostyle/volsella complex: length (range of fusion of <!--PageBreak-->parossiculus/parossiculus complex from gonostipes): more than 4/5. apical parossiculal seta number: two. dorsal apodeme of penisvalva count: absent. distal projection of the penisvalva count: absent. sensillar plate of the aedeagus shape: Enlarged, about half as wide as the genitalia, and strongly sclerotized. carina limiting posteriorly antecosta <!--PageBreak-->count: present. distal projection of the parossiculus count: absent. dorsomedian conjunctiva of the gonostyle-volsella complex count: absent. cupula length vs. gonostyle-volsella complex length: cupula less than 1/2 the length of gonostyle-volsella complex in lateral view. parossiculus count (parossiculus and gonostipes fusion): absent (fused with the gonostipes). distoventral submedian corner of the cupula count: absent. harpe length: harpe shorter than gonostipes in lateral view.</p><fig id="F6" position="float" orientation="portrait"><label>Figure 6.</label><caption><p>Bright field images of male <tp:taxon-name><tp:taxon-name-part taxon-name-part-type="genus">Dendrocerus</tp:taxon-name-part> <tp:taxon-name-part taxon-name-part-type="species">mexicali</tp:taxon-name-part></tp:taxon-name> head. <bold>A</bold> Posterior view <bold>B</bold> Anterior view.</p></caption><graphic xmlns:xlink="http://www.w3.org/1999/xlink" xlink:href="zookeys-569-053-g006.jpg" position="float" orientation="portrait" xlink:type="simple" id="oo_79689.jpg"/></fig><fig id="F7" position="float" orientation="portrait"><label>Figure 7.</label><caption><p>Bright field images of male <italic><tp:taxon-name><tp:taxon-name-part taxon-name-part-type="genus">Dendrocerus</tp:taxon-name-part> <tp:taxon-name-part taxon-name-part-type="species">mexicali</tp:taxon-name-part></tp:taxon-name></italic>. <bold>A</bold> Dorsal view of head <bold>B</bold> Habitus; dorsal view.</p></caption><graphic xmlns:xlink="http://www.w3.org/1999/xlink" xlink:href="zookeys-569-053-g007.jpg" position="float" orientation="portrait" xlink:type="simple" id="oo_79690.jpg"/></fig><fig id="F8" position="float" orientation="portrait"><label>Figure 8.</label><caption><p>Bright field images of female <italic><tp:taxon-name><tp:taxon-name-part taxon-name-part-type="genus">Dendrocerus</tp:taxon-name-part> <tp:taxon-name-part taxon-name-part-type="species">mexicali</tp:taxon-name-part></tp:taxon-name></italic> head. <bold>A</bold> Dorsal view <bold>B</bold> Anterior view.</p></caption><graphic xmlns:xlink="http://www.w3.org/1999/xlink" xlink:href="zookeys-569-053-g008.jpg" position="float" orientation="portrait" xlink:type="simple" id="oo_79691.jpg"/></fig><fig id="F9" position="float" orientation="portrait"><label>Figure 9.</label><caption><p>Bright field images of female <italic><tp:taxon-name><tp:taxon-name-part taxon-name-part-type="genus">Dendrocerus</tp:taxon-name-part> <tp:taxon-name-part taxon-name-part-type="species">mexicali</tp:taxon-name-part></tp:taxon-name></italic> habitus. <bold>A</bold> Lateral view <bold>B</bold> Dorsal view.</p></caption><graphic xmlns:xlink="http://www.w3.org/1999/xlink" xlink:href="zookeys-569-053-g009.jpg" position="float" orientation="portrait" xlink:type="simple" id="oo_79692.jpg"/></fig></tp:treatment-sec><tp:treatment-sec sec-type="Range"><title>Range.</title><p>Mexico (Mexicali), California, Arizona, Texas, and Florida.</p></tp:treatment-sec><tp:treatment-sec sec-type="material"><title>Material examined.</title><p>Other material (60 females, 27 males): USA:Arizona:Santa Cruz Co.: 1 male. <abbrev xmlns:xlink="http://www.w3.org/1999/xlink" content-type="institution" xlink:title="Pennsylvania State University Collection Frost Entomological Museum" xlink:type="simple">PSUC_FEM</abbrev> 86285 (<named-content xmlns:xlink="http://www.w3.org/1999/xlink" content-type="dwc:institutional_code" xlink:type="simple">PSUC</named-content>). USA:California:Stanislaus Co.: 1 male. IM 5156 (<named-content xmlns:xlink="http://www.w3.org/1999/xlink" content-type="dwc:institutional_code" xlink:type="simple">UCFC</named-content>). USA:Florida: 8 females, 13 males. <abbrev xmlns:xlink="http://www.w3.org/1999/xlink" content-type="institution" xlink:title="Pennsylvania State University Collection Frost Entomological Museum" xlink:type="simple">PSUC_FEM</abbrev> 98899, 98907 (<named-content xmlns:xlink="http://www.w3.org/1999/xlink" content-type="dwc:institutional_code" xlink:type="simple">PSUC</named-content>); IM 5106, 5165, 5214; <abbrev xmlns:xlink="http://www.w3.org/1999/xlink" content-type="institution" xlink:title="Pennsylvania State University Collection Frost Entomological Museum" xlink:type="simple">PSUC_FEM</abbrev> 86151, 86166, 86366, 86370, 86384, 86443 (<named-content xmlns:xlink="http://www.w3.org/1999/xlink" content-type="dwc:institutional_code" xlink:type="simple">UCFC</named-content>); <abbrev xmlns:xlink="http://www.w3.org/1999/xlink" content-type="institution" xlink:title="Pennsylvania State University Collection Frost Entomological Museum" xlink:type="simple">PSUC_FEM</abbrev> 56350–56352, 56397–56403 (<named-content xmlns:xlink="http://www.w3.org/1999/xlink" content-type="dwc:institutional_code" xlink:type="simple">CNC</named-content>). USA:Florida:Brevard Co.: 2 males. IM 5212; <abbrev xmlns:xlink="http://www.w3.org/1999/xlink" content-type="institution" xlink:title="Pennsylvania State University Collection Frost Entomological Museum" xlink:type="simple">PSUC_FEM</abbrev> 86296 (<named-content xmlns:xlink="http://www.w3.org/1999/xlink" content-type="dwc:institutional_code" xlink:type="simple">UCFC</named-content>). USA:Florida:Highlands Co.: 47 females, 6 males. <abbrev xmlns:xlink="http://www.w3.org/1999/xlink" content-type="institution" xlink:title="Pennsylvania State University Collection Frost Entomological Museum" xlink:type="simple">PSUC_FEM</abbrev> 56353–56359, 56361-56396, 56404–56413 (<named-content xmlns:xlink="http://www.w3.org/1999/xlink" content-type="dwc:institutional_code" xlink:type="simple">CNC</named-content>). USA:Florida:Orange Co.: 3 males. IM 5210–5211; <abbrev xmlns:xlink="http://www.w3.org/1999/xlink" content-type="institution" xlink:title="Pennsylvania State University Collection Frost Entomological Museum" xlink:type="simple">PSUC_FEM</abbrev> 86137 (<named-content xmlns:xlink="http://www.w3.org/1999/xlink" content-type="dwc:institutional_code" xlink:type="simple">UCFC</named-content>). USA:Florida:Polk Co.: 4 females, 1 male. IM 5107; <abbrev xmlns:xlink="http://www.w3.org/1999/xlink" content-type="institution" xlink:title="Pennsylvania State University Collection Frost Entomological Museum" xlink:type="simple">PSUC_FEM</abbrev> 86130, 86141, 86148, 86266 (<named-content xmlns:xlink="http://www.w3.org/1999/xlink" content-type="dwc:institutional_code" xlink:type="simple">UCFC</named-content>). USA:Texas:Brazos Co.: 1 female. <abbrev xmlns:xlink="http://www.w3.org/1999/xlink" content-type="institution" xlink:title="Pennsylvania State University Collection Frost Entomological Museum" xlink:type="simple">PSUC_FEM</abbrev> 56360 (<named-content xmlns:xlink="http://www.w3.org/1999/xlink" content-type="dwc:institutional_code" xlink:type="simple">CNC</named-content>).</p></tp:treatment-sec><tp:treatment-sec sec-type="Antennal coiling experiment"><title>Antennal coiling experiment.</title><p>After rehydration of the specimens, the rami of the flagellomeres were very flexible at their bases. After the antenna were placed in distilled water, the apical flagellomeres of both specimens curled very slightly. There was no change in the angle of the flagellomere projections or movement at their bases.</p></tp:treatment-sec><tp:treatment-sec><!--Section generated to contain objects referenced in tp:taxon-treatment.--><fig id="F1" position="float" orientation="portrait"><label>Figure 1.</label><caption><p>Bright field images of <italic><tp:taxon-name><tp:taxon-name-part taxon-name-part-type="genus">Dendrocerus</tp:taxon-name-part> <tp:taxon-name-part taxon-name-part-type="species">mexicali</tp:taxon-name-part></tp:taxon-name></italic> antenna. <bold>A</bold> male, pedicel and ramose flagellomeres <bold>B</bold> female, scape, pedicel, and clavate flagellomeres.</p></caption><graphic xmlns:xlink="http://www.w3.org/1999/xlink" xlink:href="zookeys-569-053-g001.jpg" position="float" orientation="portrait" xlink:type="simple" id="oo_79684.jpg"/></fig></tp:treatment-sec></tp:taxon-treatment>
