# Supplementary material for: Dendrocerus mexicali (Hymenoptera, Ceraphronoidea, Megaspilidae): Novel antennal morphology, first description of female, and expansion of known range into the U.S
Source: Zookeys. 2016 Feb 24;(569):53–69. doi: 10.3897/zookeys.569.6629 (PMC4829679; doi:10.3897/zookeys.569.6629)
Supplement: Supplementary material 1 — Table 1S. Phenotype descriptions expressed as semantic statements [file zookeys-569-053-s001.xlsx]

## Sheet: Conostigmus albovarius
Phenotype	Statement
6th male flagellomere length vs. width, "sensillar" view: elongate, more than 2x as long as wide	has part' some ('sixth flagellomere' and ('has part' some ('proximodistal anatomical line' and ('bearer of' some (length and (('is quality measured as' some ('has measurement unit label' some (length and ('inheres in' some width)))) and ('has measurement value' some float[> 2.0f])))))))
6th male flagellomere length vs. width, "sensillar" view : short, 1-1.4 times as long as wide	has part' some ('sixth flagellomere' and ('has part' some ('proximodistal anatomical line' and ('bearer of' some (length and (('is quality measured as' some ('has measurement unit label' some (length and ('inheres in' some width)))) and ('has measurement value' some float[>= 1.0f , <= 1.4f])))))))
Antennal scrobe count: absent	not ('has part' some 'antennal scrobe')
Antennal scrobe count: present	'has part' some 'antennal scrobe'
Anterior mesoscutal width vs. posterior mesoscutal width: AscW/PscW=0.8-0.9	has part' some ('anterior mesoscutal width' and ('bearer of' some (length and (('is quality measured as' some ('has measurement unit label' some (length and ('inheres in' some 'posterior mesoscutal width')))) and ('has measurement value' some float[>= 0.8f , <= 0.9f])))))
Anterior mesoscutal width vs. posterior mesoscutal width: AscW/PscW=0.9	has part' some ('anterior mesoscutal width' and ('bearer of' some (length and (('is quality measured as' some ('has measurement unit label' some (length and ('inheres in' some 'posterior mesoscutal width')))) and ('has measurement value' some float[> 0.9f])))))
Anterior ocellar fovea shape: facial sulcus reaching ventrally facial pit	has part' some ('facial sulcus' and ('has part' some ('ventral margin' and ('adjacent to' some 'facial pit'))))
Anterior ocellar fovea shape: fovea extended ventrally into facial sulcus, reaching dorsal margin of frontal scrobe	has part' some ('facial sulcus' and ('has part' some ('ventral margin' and ('adjacent to' some 'frontal scrobe'))))
Anterior ocellar fovea shape: fovea not extended ventrally to the dorsal margin of antennal scrobe	not ('has part' some ('ocellar fovea' and ('has part' some ('ventral margin' and ('adjacent to' some 'frontal scrobe')))))
Anteromedian projection of the metanoto-propodeo-metapecto-mesopectal complex count: absent	not ('has part' some 'anteromedian projection of the metanoto-propodeo-metapecto-mesopectal complex')
Anteromedian projection of the metanoto-propodeo-metapecto-mesopectal complex count: present	'has part' some 'anteromedian projection of the metanoto-propodeo-metapecto-mesopectal complex'
Apical parossiculal seta: number: more than two	has part' some ('apical parossiculal seta' and ('has component' min 3 'sensillum trichodeum'))
Apical parossiculal seta: number: one	has part' some ('apical parossiculal seta' and ('has component' exactly 1 'sensillum trichodeum'))
Apical parossiculal seta: number: two	has part' some ('apical parossiculal seta' and ('has component' exactly 2 'sensillum trichodeum'))
Atrium of the anterior thoracic spiracle size: as wide as distal trachea	has part' some (atrium and ('has part' some (diameter and ('bearer of' some (length and (similar_in_magnitude_relative_to some (length and ('inheres in' some (diameter and ('part of' some trachea))))))))))
Atrium of the anterior thoracic spiracle size: enlarged, distinctly wider than distal trachea	has part' some (atrium and ('has part' some (diameter and ('bearer of' some (length and (increased_in_magnitude_relative_to some (length and ('inheres in' some (diameter and ('part of' some trachea))))))))))
Axillular carina count: absent	not ('has part' some 'axillular carina')
Axillular carina count: present	'has part' some 'axillular carina'
Basal resilin-rich area of male antennal branches count: absent	not ('has part' some 'resilin rich articulation of the ramus')
Basal resilin-rich area of male antennal branches count: present	has part' some 'resilin rich articulation of the ramus'
Body length universal: 1.4 - 1.7 mm	has part' some (body and ('bearer of' some (length and ('is quality measured as' some (('has measurement unit label' value millimeter) and ('has measurement value' some (float[>= 1.0f] and float[<= 1.7f])))))))
Branch of male flagellomere 5 length compared to flagellomere 5: Equal to the length of flagellomere 5	has part' some ('fifth flagellomere' and (('has part' some ramus) and ('has part' some ('proximodistal anatomical line' and ('bearer of' some (length and (increased_in_magnitude_relative_to some (length and ('inheres in' some (length and ('part of' some 'fifth flagellomere')))))))))))
Branch of male flagellomere 5 length compared to flagellomere 5: Longer than length of flagellomere 5	has part' some ('fifth flagellomere' and (('has part' some ramus) and ('bearer of' some (length and (('is quality measured as' some ('has measurement unit label' some (length and ('inheres in' some 'fifth flagellomere')))) and ('has measurement value' some float[> 1.0f]))))))
Branch of male flagellomere 5 length compared to flagellomere 5: shorter than length of flagellomere 5	has part' some ('fifth flagellomere' and (('has part' some ramus) and ('bearer of' some (length and (('is quality measured as' some ('has measurement unit label' some (length and ('inheres in' some 'fifth flagellomere')))) and ('has measurement value' some float[< 1.0f]))))))
Branch of male flagellomere 5 length compared to flagellomere 6: Equal to the length of flagellomere 6	has part' some ('fifth flagellomere' and (('has part' some ramus) and ('has part' some ('proximodistal anatomical line' and ('bearer of' some (length and (increased_in_magnitude_relative_to some (length and ('inheres in' some (length and ('part of' some 'sixth flagellomere')))))))))))
Branch of male flagellomere 5 length compared to flagellomere 6: Longer than length of flagellomere 6	has part' some ('fifth flagellomere' and (('has part' some ramus) and ('bearer of' some (length and (('is quality measured as' some ('has measurement unit label' some (length and ('inheres in' some 'sixth flagellomere')))) and ('has measurement value' some float[> 1.0f]))))))
Branch of male flagellomere 5 length compared to flagellomere 6: Shorter than length of flagellomere 6	has part' some ('fifth flagellomere' and (('has part' some ramus) and ('bearer of' some (length and (('is quality measured as' some ('has measurement unit label' some (length and ('inheres in' some 'sixth flagellomere')))) and ('has measurement value' some float[< 1.0f]))))))
Carina limiting posteriorly antecosta count: absent	not ('has part' some (carina and ('adjacent to' some 'antecostal sulcus of the first abdominal tergum')))
Carina limiting posteriorly antecosta count: present	has part' some (carina and ('adjacent to' some 'antecostal sulcus of the first abdominal tergum'))
Cephalic size (csb): Mean: 300-450μm	has part' some ('absolute cephalic size' and ('bearer of' some (length and ('is quality measured as' some (('has measurement unit label' value millimeter) and ('has measurement value' some (float[>= 300f] and float[<= 450f])))))))
Cephalic size (csb): Mean: 400-500μm	has part' some ('absolute cephalic size' and ('bearer of' some (length and ('is quality measured as' some (('has measurement unit label' value millimeter) and ('has measurement value' some (float[>= 400f] and float[<= 500f])))))))
Color hue pattern: Antenna, legs, mouthparts ochre; rest of body dark brown	('has part' some (antenna and ('bearer of' some ochre))) and ('has part' some (body and (not (antenna)) and (not (leg)) and (not (mouthparts)) and ('bearer of' some 'dark brown'))) and ('has part' some (leg and ('bearer of' some ochre))) and ('has part' some (mouthparts and ('bearer of' some ochre)))
Cupula length vs. gonostipes volsella complex length: cupula as long as gonostipes in lateral view	has part' some (cupula and ('has part' some ('proximodistal anatomical line' and ('bearer of' some (length and (similar_in_magnitude_relative_to some (length and ('inheres in' some ('proximodistal anatomical line' and ('part of' some 'gonostipes/vosella complex'))))))))))
Cupula length vs. gonostipes volsella complex length: cupula less than 1/2 the length of gonstipes/volsella complex in lateral view	has part' some (cupula and ('bearer of' some (length and (('is quality measured as' some ('has measurement unit label' some (length and ('inheres in' some 'gonostipes/vosella complex')))) and ('has measurement value' some float[>= 0.5f])))))
Distal margin of abdominal sternum 9 shape: concave	has part' some ('abdominal sternum 9' and ('has part' some ('distal margin' and ('bearer of' some concave))))
Distal margin of abdominal sternum 9 shape: convex	has part' some ('abdominal sternum 9' and ('has part' some ('distal margin' and ('bearer of' some convex))))
Distal margin of abdominal sternum 9 shape: straight	has part' some ('abdominal sternum 9' and ('has part' some ('distal margin' and ('bearer of' some straight))))
Distal projection of parossiculus count: absent	not ('has part' some 'distal projection of the parossiculus')
Distal projection of parossiculus count: present	'has part' some 'distal projection of the parossiculus'
Distal projection of penisvalva count: absent	not ('has part' some 'distal projection of the penisvalva')
Distal projection of penisvalva count: present	'has part' some 'distal projection of the penisvalva'
Dorsal apodeme of the penisvalva: count: absent	not ('has part' some 'dorsal apodeme of penisvalva')
Dorsal apodeme of the penisvalva: count: present	'has part' some 'dorsal apodeme of penisvalva'
Dorsal margin of occipital carina vs dorsal margin of lateral ocellus in lateral view: occipital carina is dorsal to lateral ocellus in lateral view	has part' some ('occipital carina' and ('has part' some ('lateral side' and (('has part' some 'dorsal margin') and (dorsal_to some ('dorsal margin' and ('part of' some ('lateral side' and ('part of' some 'lateral ocellus')))))))))
Dorsal margin of occipital carina vs dorsal margin of lateral ocellus in lateral view: occipital carina is ventral to lateral ocellus in lateral view	has part' some ('occipital carina' and ('has part' some ('lateral side' and (('has part' some 'dorsal margin') and (ventral_to some ('dorsal margin' and ('part of' some ('lateral side' and ('part of' some 'lateral ocellus')))))))))
Dorsomedian conjunctiva of the gonostyle/volsella complex count: absent	not ('has part' some 'dorsomedian conjunctiva of the gonostyle/volsella complex')
Dorsomedian conjunctiva of the gonostyle/volsella complex count: present	'has part' some 'dorsomedian conjunctiva of the gonostyle/volsella complex'
Epicnemial carina count: absent	not ('has part' some 'epicnemial carina')
Epicnemial carina count: complete	has part' some ('epicnemial carina' and ('has part' some 'lateral region') and ('has part' some 'medial region'))
Epicnemial carina count: interupted medially	has part' some ('epicnemial carina' and (not ('has part' some 'medial region')))
Epicnemial carina count: present only laterally	has part' some ('epicnemial carina' and (not ('has part' some 'medial region')) and ('has part' some 'lateral region'))
Epicnemial carina count: present only medially	has part' some ('epicnemial carina' and (not ('has part' some 'lateral region')) and ('has part' some 'medial region'))
Epicnemium posterior margin shape: anterior discrimenal pit absent; epicnemial carina curved	(not ('has part' some 'anterior discrimenal pit')) and ('has part' some ('epicnemial carina' and ('bearer of' some curved)))
Epicnemium posterior margin shape: anterior discrimenal pit absent; epicnemial carina interrupted medially	(not ('has part' some 'anterior discrimenal pit')) and (not ('has part' some ('medial region' and ('part of' some 'epicnemial carina'))))
Epicnemium posterior margin shape: anterior discrimenal pit absent; epicnemial carina straight	(not ('has part' some 'anterior discrimenal pit')) and ('has part' some ('epicnemial carina' and (not ('bearer of' some curved))))
Epicnemium posterior margin shape: anterior discrimenal pit present; epicnemial carina curved	('has part' some 'anterior discrimenal pit') and ('has part' some ('epicnemial carina' and ('bearer of' some curved)))
Facial pit count: facial pit present	'has part' some 'facial pit'
Facial pit count: facial process present	'has part' some 'facial process'
Facial pit count: median facial keel present	'has part' some 'median facial keel'
Facial pit count: no external corresponding structure present	(not ('has part' some 'facial pit')) or (not ('has part' some 'median facial keel')) or (not ('has part' some 'facial process'))
Female F9 length: F7+F8<F6+F7+F8	has part' some (('seventh flagellomere' and ('has part' some ('proximodistal anatomical line' and ('bearer of' some length)))) and ('eighth flagellomere' and ('has part' some ('proximodistal anatomical line' and ('bearer of' some length)))) and (decreased_in_magnitude_relative_to some ((length and ('inheres in' some ('proximodistal anatomical line' and ('part of' some 'seventh flagellomere')))) a…
Female F9 length: F9<F7+F8	has part' some ('ninth flagellomere' and ('has part' some ('proximodistal anatomical line' and ('bearer of' some (length and (decreased_in_magnitude_relative_to some ((length and ('inheres in' some ('proximodistal anatomical line' and ('part of' some 'seventh flagellomere')))) and (length and ('inheres in' some ('proximodistal anatomical line' and ('part of' some 'eighth flagellomere')))))))))))
Female F9 length: F9=F6+F7+F8	has part' some ('ninth flagellomere' and ('has part' some ('proximodistal anatomical line' and ('bearer of' some (length and (similar_in_magnitude_relative_to some ((length and ('inheres in' some ('proximodistal anatomical line' and ('part of' some 'sixth flagellomere')))) and (length and ('inheres in' some ('proximodistal anatomical line' and ('part of' some 'seventh flagellomere')))) and (lengt…
Female F9 length: F9=F7+F8	has part' some ('ninth flagellomere' and ('has part' some ('proximodistal anatomical line' and ('bearer of' some (length and (similar_in_magnitude_relative_to some ((length and ('inheres in' some ('proximodistal anatomical line' and ('part of' some 'seventh flagellomere')))) and (length and ('inheres in' some ('proximodistal anatomical line' and ('part of' some 'eighth flagellomere')))))))))))
Female F9 length: F9=F8	has part' some ('ninth flagellomere' and ('has part' some ('proximodistal anatomical line' and ('bearer of' some (length and (similar_in_magnitude_relative_to some (length and ('inheres in' some ('proximodistal anatomical line' and ('part of' some 'eighth flagellomere'))))))))))
Female flagellomere 1 length vs pedicel: F1 as long as pedicel (1.0-1.1)	has part' some ('first flagellomere' and ('bearer of' some (length and (('is quality measured as' some ('has measurement unit label' some (length and ('inheres in' some pedicel)))) and ('has measurement value' some float[>= 1.0f , <= 1.1f])))))
Female flagellomere 1 length vs pedicel: F1 is 1.5 times as long as pedicel	has part' some ('first flagellomere' and ('bearer of' some (length and (('is quality measured as' some ('has measurement unit label' some (length and ('inheres in' some pedicel)))) and ('has measurement value' some float[>= 1.5f])))))
Female flagellomere 1 length vs pedicel: pedicel longer than F1	has part' some (pedicel and ('has part' some ('proximodistal anatomical line' and ('bearer of' some (length and (increased_in_magnitude_relative_to some (length and ('inheres in' some ('proximodistal anatomical line' and ('part of' some 'first flagellomere'))))))))))
Female OOL vs. LOL: OOL 0.625-0.75 x as long as LOL	has part' some ('ocular ocellar line' and ('bearer of' some (length and (('is quality measured as' some ('has measurement unit label' some (length and ('inheres in' some 'lateral ocellar line')))) and ('has measurement value' some float[>= 0.625f , <= 0.75f])))))
Female OOL vs. LOL: OOL 1.0–1.2 x as long as LOL	has part' some ('ocular ocellar line' and ('bearer of' some (length and (('is quality measured as' some ('has measurement unit label' some (length and ('inheres in' some 'lateral ocellar line')))) and ('has measurement value' some float[>= 1.0f , <= 1.2f])))))
Female OOL vs. LOL: OOL 1.5–2.5 x as long as LOL	has part' some ('ocular ocellar line' and ('bearer of' some (length and (('is quality measured as' some ('has measurement unit label' some (length and ('inheres in' some 'lateral ocellar line')))) and ('has measurement value' some float[>= 1.5f , <= 2.5f])))))
Female OOL vs. LOL: OOL 1.9–2.1 x as long as LOL	has part' some ('ocular ocellar line' and ('bearer of' some (length and (('is quality measured as' some ('has measurement unit label' some (length and ('inheres in' some 'lateral ocellar line')))) and ('has measurement value' some float[>= 1.9f , <= 2.1f])))))
Flagellomere 6 length compared to flagellomeres 7+8: Equal to the length of flagellomere 7+8	has part' some ('sixth flagellomere' and ('has part' some ('proximodistal anatomical line' and ('bearer of' some (length and (similar_in_magnitude_relative_to some ((length and ('inheres in' some ('proximodistal anatomical line' and ('part of' some 'seventh flagellomere')))) and (length and ('inheres in' some ('proximodistal anatomical line' and ('part of' some 'eighth flagellomere')))))))))))
Flagellomere 6 length compared to flagellomeres 7+8: Longer than length of flagellomere 7+8	has part' some ('sixth flagellomere' and ('has part' some ('proximodistal anatomical line' and ('bearer of' some (length and (increased_in_magnitude_relative_to some ((length and ('inheres in' some ('proximodistal anatomical line' and ('part of' some 'seventh flagellomere')))) and (length and ('inheres in' some ('proximodistal anatomical line' and ('part of' some 'eighth flagellomere')))))))))))
Flagellomere 6 length compared to flagellomeres 7+8: Shorter than length of flagellomere 7+8	has part' some ('sixth flagellomere' and ('has part' some ('proximodistal anatomical line' and ('bearer of' some (length and (decreased_in_magnitude_relative_to some ((length and ('inheres in' some ('proximodistal anatomical line' and ('part of' some 'seventh flagellomere')))) and (length and ('inheres in' some ('proximodistal anatomical line' and ('part of' some 'eighth flagellomere')))))))))))
Flagellomere branch count: 1 branch	has part' some (funicle and ('has component' exactly 1 ramus))
Flagellomere branch count: 2 branches	has part' some (funicle and ('has component' exactly 2 ramus))
Flagellomere branch count: 3 branches	has part' some (funicle and ('has component' exactly 3 ramus))
Flagellomere branch count: 4 branches	has part' some (funicle and ('has component' exactly 4 ramus))
Flagellomere branch count: 5 branches	has part' some (funicle and ('has component' exactly 5 ramus))
Flagellomere branch count: 6 branches	has part' some (funicle and ('has component' exactly 6 ramus))
Flagellomere branch count: none	has part' some (funicle and ('has component' exactly 0 ramus))
Flagellomere shape (male): branched	has part' some (flagellomere and ('has part' some ramus))
Flagellomere shape (male): cylindric	has part' some (flagellomere and ('bearer of' some cylindrical))
Flagellomere shape (male): toothed	has part' some (flagellomere and (('has part' some 'lateral side') and ('bearer of' some rectangular)))
Flagellomere shape (male): trapezoid	has part' some (flagellomere and (('has part' some 'lateral side') and ('bearer of' some trapezoid)))
Gonostyle/volsella complex proximodorsal margin shape: concave with median projection	has part' some ('gonostyle/volsella complex' and ('has part' some ('dorsal side' and ('has part' some ('proximal margin' and ('bearer of' some projection) and ('bearer of' some concave))))))
Gonostyle/volsella complex proximodorsal margin shape: convex medially	has part' some ('gonostyle/volsella complex' and ('has part' some ('dorsal side' and ('has part' some ('proximal margin' and ('bearer of' some convex))))))
Gonostyle/volsella complex proximodorsal margin shape: straight	has part' some ('gonostyle/volsella complex' and ('has part' some ('dorsal side' and ('has part' some ('proximal margin' and ('bearer of' some straight))))))
Gonostyle/volsella complex proximodorsal margin shape: with deep concavity medially	has part' some ('gonostyle/volsella complex' and ('has part' some ('dorsal side' and ('has part' some ('proximal margin' and ('bearer of' some concave))))))
Harpe length: harpe as long as gonostipes in lateral view	has part' some (harpe and ('has part' some ('proximodistal anatomical line' and ('bearer of' some (length and (similar_in_magnitude_relative_to some (length and ('inheres in' some ('proximodistal anatomical line' and ('part of' some gonostipes))))))))))
Harpe length: harpe shorter than gonostipes in lateral view	has part' some (harpe and ('has part' some ('proximodistal anatomical line' and ('bearer of' some (length and (decreased_in_magnitude_relative_to some (length and ('inheres in' some ('proximodistal anatomical line' and ('part of' some gonostipes))))))))))
Head height (lateral view) vs eye height (anterior view): HH:EHf=1.0-2.0	has part' some ('head height' and ('bearer of' some (length and (('is quality measured as' some ('has measurement unit label' some (length and ('inheres in' some 'eye height')))) and ('has measurement value' some float[>= 1.0f , <= 2.0f])))))
Head height (lateral view) vs eye height (anterior view): HH:EHf=1.4-1.8	has part' some ('head height' and ('bearer of' some (length and (('is quality measured as' some ('has measurement unit label' some (length and ('inheres in' some 'eye height')))) and ('has measurement value' some float[>= 1.4f , <= 1.8f])))))
Head height vs. head length: HH:HL=1.0-1.5	has part' some ('head height' and ('bearer of' some (length and (('is quality measured as' some ('has measurement unit label' some (length and ('inheres in' some 'head length')))) and ('has measurement value' some float[>= 1.0f , <= 1.5f])))))
Head height vs. head length: HH:HL=1.4-1.8	has part' some ('head height' and ('bearer of' some (length and (('is quality measured as' some ('has measurement unit label' some (length and ('inheres in' some 'head length')))) and ('has measurement value' some float[>= 1.4f , <= 1.8f])))))
Head height vs. head length: HH:HL=1.5-2.0	has part' some ('head height' and ('bearer of' some (length and (('is quality measured as' some ('has measurement unit label' some (length and ('inheres in' some 'head length')))) and ('has measurement value' some float[>= 1.5f , <= 2.0f])))))
Head width vs. head height: HW/HH=1.0-1.5	has part' some ('head width' and ('bearer of' some (length and (('is quality measured as' some ('has measurement unit label' some (length and ('inheres in' some 'head height')))) and ('has measurement value' some float[>= 1.0f , <= 1.5f])))))
Head width vs. head height: HW/HH=1.2-1.4	has part' some ('head width' and ('bearer of' some (length and (('is quality measured as' some ('has measurement unit label' some (length and ('inheres in' some 'head height')))) and ('has measurement value' some float[>= 1.2f , <= 1.4f])))))
Head width vs. interorbital space: HW/IOS=1.8-2.0	has part' some ('head width' and ('bearer of' some (length and (('is quality measured as' some ('has measurement unit label' some (length and ('inheres in' some 'interorbital space')))) and ('has measurement value' some float[>= 1.8f , <= 2.0f])))))
Head width vs. interorbital space: HW/IOS=2.0-2.5	has part' some ('head width' and ('bearer of' some (length and (('is quality measured as' some ('has measurement unit label' some (length and ('inheres in' some 'interorbital space')))) and ('has measurement value' some float[>= 2.0f , <= 2.5f])))))
Intertorular carina count: absent medially	has part' some ('intertorular carina' and (not ('has part' some 'medial region')))
Intertorular carina count: present	'has part' some 'intertorular carina'
Lateral propodeal carina count: absent	not ('has part' some 'lateral propodeal carina')
Lateral propodeal carina count: present	'has part' some 'lateral propodeal carina'
Lateral propodeal carinae shape: inverted "U" (left and right lateral propodeal carina are adjacent to the antecostal sulcus submedially)	has part' some ('lateral propodeal carina' and ((not ('has part' some (carina and ('bearer of' some median)))) and ('has part' some ('medial region' and ('adjacent to' some 'antecostal sulcus')))) and ('bearer of' some (left and (not ('adjacent to' some ('lateral propodeal carina' and ('bearer of' some right)))))))
Lateral propodeal carinae shape: inverted "V" (left and right lateral propodeal carinae are adjacent medially at their intersection with antecostal sulcus)	(not ('has part' some (carina and ('bearer of' some median)))) and ('has part' some ('lateral propodeal carina' and ('bearer of' some (left and ('adjacent to' some ('lateral propodeal carina' and ('bearer of' some right))))))) and ('adjacent to' some 'antecostal sulcus')
Lateral propodeal carinae shape: inverted "Y" (left and right lateral propodeal are adjacent medially posterior to antecostal sulcus, and connected to the antecostal sulcus by a median carina representing the median branch of the inverted "Y")	('has part' some (carina and ('has part' some (horizontal and ('adjacent to' some ('lateral propodeal carina' and ('adjacent to' some 'antecostal sulcus'))))))) and ('has part' some ('lateral propodeal carina' and ('bearer of' some (left and ('adjacent to' some ('lateral propodeal carina' and ('bearer of' some right)))))))
Lateral propodeal carinae shape: straight (left and right lateral propodeal carinae compose a carina that is not broken medially)	(not ('has part' some (carina and ('bearer of' some median)))) and ('has part' some (('lateral propodeal carina' and ('bearer of' some (left and ('adjacent to' some ('lateral propodeal carina' and ('bearer of' some right)))))) and ('bearer of' some straight)))
Male OOL:LOL: OOL/LOL=0.75-1.0	has part' some ('ocular ocellar line' and ('bearer of' some (length and (('is quality measured as' some ('has measurement unit label' some (length and ('inheres in' some 'lateral ocellar line')))) and ('has measurement value' some float[>= 0.75f , <= 1.0f])))))
Male OOL:LOL: OOL/LOL=1.0-2.0	has part' some ('ocular ocellar line' and ('bearer of' some (length and (('is quality measured as' some ('has measurement unit label' some (length and ('inheres in' some 'lateral ocellar line')))) and ('has measurement value' some float[>= 1.0f , <= 2.0f])))))
Male OOL:POL: OOL/POL=0.24-0.43	has part' some ('ocular ocellar line' and ('bearer of' some (length and (('is quality measured as' some ('has measurement unit label' some (length and ('inheres in' some 'posterior ocellar line')))) and ('has measurement value' some float[>= 0.24f , <= 0.43f])))))
Male OOL:POL: OOL/POL=0.5-2.0	has part' some ('ocular ocellar line' and ('bearer of' some (length and (('is quality measured as' some ('has measurement unit label' some (length and ('inheres in' some 'posterior ocellar line')))) and ('has measurement value' some float[>= 0.5f , <= 2.0f])))))
Mandibular lancea count: absent	not ('has part' some 'mandibular lancea')
Mandibular lancea count: present	has part' some 'mandibular lancea'
Mandibular teeth count: 1	'has part' some (mandible and ('has component' exactly 1 tooth))
Mandibular teeth count: 2	has part' some (mandible and ('has component' exactly 2 tooth))
Mandibular teeth count: 3	has part' some (mandible and ('has component' exactly 3 tooth))
Mandibular teeth count: 4	has part' some (mandible and ('has component' exactly 4 tooth))
Median conjunctiva of abdominal tergum 9 count: absent	not ('has part' some 'median conjunctiva of abdominal tergum 9')
Median conjunctiva of abdominal tergum 9 count: present	has part' some 'median conjunctiva of abdominal tergum 9'
Median flange of occipital carina count: absent	not ('has part' some 'median flange of occipital carina')
Median flange of occipital carina count: present	'has part' some 'median flange of occipital carina'
Median mesoscutal sulcus posterior end: adjacent to transscutal articulation	has part' some ('median mesoscutal sulcus' and ('has part' some ('posterior margin' and ('adjacent to' some 'transscutal articulation'))))
Median mesoscutal sulcus posterior end: not adjacent to transscutal articulation (ends anterior to the articulation)	has part' some ('median mesoscutal sulcus' and ('has part' some ('posterior margin' and (not ('adjacent to' some 'transscutal articulation')))))
Median region of intertorular area shape: convex	has part' some ('intertorular carina' and ('has part' some ('medial region' and ('bearer of' some convex))))
Median region of intertorular area shape: flat	has part' some ('intertorular carina' and ('has part' some ('medial region' and ('bearer of' some flat))))
Mesometapleural sulcus count: absent	not ('has part' some 'mesometapleural sulcus')
Mesometapleural sulcus count: present	has part' some ('mesometapleural sulcus' and ('has part' some ('dorsal region' and ('has part' some 'ventral region'))))
Mesometapleural sulcus count: present dorsally	has part' some ('mesometapleural sulcus' and ('has part' some ('dorsal region' and (not ('has part' some 'ventral region')))))
Mesoscutal length vs anterior mesoscutal width: MscL/AscW=0.6-0.9	has part' some (anteromesoscutum and ('has part' some ('median anatomical line' and ('bearer of' some (length and (('is quality measured as' some ('has measurement unit label' some (length and ('inheres in' some 'anterior mesoscutal width')))) and ('has measurement value' some float[>= 0.6f , <= 0.9f])))))))
Mesoscutal length vs anterior mesoscutal width: MscL/AscW=1.0-2.0	has part' some (anteromesoscutum and ('has part' some ('median anatomical line' and ('bearer of' some (length and (('is quality measured as' some ('has measurement unit label' some (length and ('inheres in' some 'anterior mesoscutal width')))) and ('has measurement value' some float[>= 1.0f , <= 2.0f])))))))
Metapleural carina count: absent	not ('has part' some 'metapleural carina')
Metapleural carina count: present	'has part' some 'metapleural carina'
Notaulus posterior end location: adjacent to transscutal articulation	has part' some (notaulus and ('has part' some ('posterior margin' and ('adjacent to' some 'transscutal articulation'))))
Notaulus posterior end location: anterior to transverse midline of mesoscutum	has part' some (mesoscutum and ('has part' some ('anterior side' and ('has part' some notaulus))))
Notaulus posterior end location: posterior to transverse midline of mesoscutum	has part' some (mesoscutum and ('has part' some ('posterior side' and ('has part' some notaulus))))
Occipital carina sculpture: crenulate	has part' some ('occipital carina' and ('bearer of' some scalloped))
Occipital carina sculpture: smooth	has part' some ('occipital carina' and ('bearer of' some smooth))
Parossiculus count (parossiculus and gonostipes fusion): absent (fused with the gonostipes)	not ('has part' some parossiculus)
Parossiculus count (parossiculus and gonostipes fusion): present (not fused with the gonostipes)	'has part' some parossiculus
Posterodorsal metapleural area shape: trapezoid	has part' some ('posterodorsal metapleural area' and ('bearer of' some trapezoid))
Posterodorsal metapleural area shape: triangular	has part' some ('posterodorsal metapleural area' and ('bearer of' some triangular))
Posteromedian process of the mesoscutellum count: absent	not ('has part' some 'posteromedian process of the mesoscutellum')
Posteromedian process of the mesoscutellum count: present	has part' some 'posteromedian process of the mesoscutellum'
Posteromedian process of the mesoscutellum shape: blunt	has part' some ('posteromedian process of the mesoscutellum' and ((not ('bearer of' some angular)) and ('has part' some 'lateral side')))
Posteromedian process of the mesoscutellum shape: sharp	has part' some ('posteromedian process of the mesoscutellum' and (('has part' some 'lateral side') and ('bearer of' some angular)))
Preoccipital carina count: absent	not ('has part' some 'preoccipital carina')
Preoccipital carina count: present	'has part' some 'preoccipital carina'
Preoccipital furrow anterior end: Preoccipital furrow ends inside ocellar triangle	has part' some ('preoccipital furrow' and ('has part' some ('anterior margin' and (anterior_to some 'posterior ocellar line'))))
Preoccipital furrow anterior end: Preoccipital furrow ends posterior to ocellar triangle	has part' some ('preoccipital furrow' and ('has part' some ('anterior margin' and (posterior_to some 'ocellar triangle'))))
Preoccipital furrow count: absent	not ('has part' some 'preoccipital furrow')
Preoccipital furrow count: present	'has part' some 'preoccipital furrow'
Preoccipital lunula count: absent	not ('has part' some 'preoccipital lunula')
Preoccipital lunula count: present	'has part' some 'preoccipital lunula'
Proximodorsal notch of cupula count: absent	not ('has part' some 'proximodorsal notch of cupula')
Proximodorsal notch of cupula count: present	'has part' some 'proximodorsal notch of cupula'
Proximolateral corner of abdominal sternum 9 shape: acute	has part' some ('abdominal sternum 9' and ('has part' some (corner and ('bearer of' some ('proximal side' and (('bearer of' some 'lateral side') and ('bearer of' some acute)))))))
Proximolateral corner of abdominal sternum 9 shape: blunt	has part' some ('abdominal sternum 9' and ('has part' some (corner and ('bearer of' some ('proximal side' and (('bearer of' some 'lateral side') and ('bearer of' some blunt)))))))
Rugulous region on frons count: absent	not ('has part' some (frons and ('has part' some ('anatomical region' and ('bearer of' some rugose)))))
Rugulous region on frons count: present	has part' some (frons and ('has part' some ('anatomical region' and ('bearer of' some rugose))))
Scape length relative to length of F1+F2 (male): 'longer or equal'	has part' some (scape and ('has part' some ('proximodistal anatomical line' and ('bearer of' some (length and (increased_in_magnitude_relative_to some ((length and ('inheres in' some ('proximodistal anatomical line' and ('part of' some 'first flagellomere')))) and (length and ('inheres in' some ('proximodistal anatomical line' and ('part of' some 'second flagellomere')))))))))))
Scape length relative to length of F1+F2 (male): shorter	has part' some (scape and ('has part' some ('proximodistal anatomical line' and ('bearer of' some (length and (decreased_in_magnitude_relative_to some ((length and ('inheres in' some ('proximodistal anatomical line' and ('part of' some 'first flagellomere')))) and (length and ('inheres in' some ('proximodistal anatomical line' and ('part of' some 'second flagellomere')))))))))))
Scutoscutellar sulcus vs transscutal articulation: adjacent	has part' some ('scutoscutellar sulcus' and ('adjacent to' some 'transscutal articulation'))
Scutoscutellar sulcus vs transscutal articulation: not adjacent	has part' some ('scutoscutellar sulcus' and (not ('adjacent to' some 'transscutal articulation')))
Sensillar patch of the male flagellomere pattern: 4-9	('has part' some ('fifth flagellomere' and ('has part' some 'sensillar patch of the male flagellomere'))) and ('has part' some ('fourth flagellomere' and ('has part' some 'sensillar patch of the male flagellomere'))) and ('has part' some ('sixth flagellomere' and ('has part' some 'sensillar patch of the male flagellomere'))) and ('has part' some ('seventh flagellomere' and ('has part' some 'sensi…
Sensillar patch of the male flagellomere pattern: 5-9	('has part' some ('fifth flagellomere' and ('has part' some 'sensillar patch of the male flagellomere'))) and ('has part' some ('sixth flagellomere' and ('has part' some 'sensillar patch of the male flagellomere'))) and ('has part' some ('seventh flagellomere' and ('has part' some 'sensillar patch of the male flagellomere'))) and ('has part' some ('eighth flagellomere' and ('has part' some 'sensi…
Sensillar patch of the male flagellomere pattern: 6-9	('has part' some ('sixth flagellomere' and ('has part' some 'sensillar patch of the male flagellomere'))) and ('has part' some ('seventh flagellomere' and ('has part' some 'sensillar patch of the male flagellomere'))) and ('has part' some ('eighth flagellomere' and ('has part' some 'sensillar patch of the male flagellomere'))) and ('has part' some ('ninth flagellomere' and ('has part' some 'sensi…
Sensillar plate of the aedeagus shape: Enlarged, about half as wide as the genitalia, and strongly sclerotized	has part' some ('sensillar plate of the aedeagus' and ('bearer of' some (width and (('is quality measured as' some ('has measurement unit label' some (width and ('inheres in' some 'gonostyle/volsella complex')))) and ('has measurement value' some float[>= 0.5f])))))
Speculum ventral limit: extending ventrally of pleural pit line	has part' some (speculum and ('has part' some ('ventral margin' and (posterior_to some ('posterior margin' and ('part of' some 'pleural pit line'))))))
Speculum ventral limit: not extending ventrally of pleural pit line	not ('has part' some (speculum and ('has part' some ('ventral margin' and (posterior_to some ('posterior margin' and ('part of' some 'pleural pit line')))))))
Sternaulus count: absent	not ('has part' some sternaulus)
Sternaulus count: present	has part' some sternaulus
Submedian flanges of occipital carina count: absent	not ('has part' some 'submedial flange of occipital carina')
Submedian flanges of occipital carina count: present	has part' some 'submedial flange of occipital carina'
Submedian conjunctiva on distoventral margin of gonostyle/volsella complex: length (range of fusion of parossiculus/parossiculus complex from gonostipes): less than 1/2	has part' some ('submedian conjunctiva on the distoventral margin of gonostyle/volsella complex' and ('bearer of' some (length and (('is quality measured as' some ('has measurement unit label' some (length and ('inheres in' some 'gonostyle/volsella complex')))) and ('has measurement value' some float[<= 0.5f])))))
Submedian conjunctiva on distoventral margin of gonostyle/volsella complex: length (range of fusion of parossiculus/parossiculus complex from gonostipes): more than 4/5	has part' some ('submedian conjunctiva on the distoventral margin of gonostyle/volsella complex' and ('bearer of' some (length and (('is quality measured as' some ('has measurement unit label' some (length and ('inheres in' some 'gonostyle/volsella complex')))) and ('has measurement value' some float[>= 0.8f])))))
Subtorular carina count: absent	not ('has part' some 'subtorular carina')
Subtorular carina count: present	has part' some 'subtorular carina'
Supraclypeal depression count: absent	not ('has part' some 'supraclypeal depression')
Supraclypeal depression count: present	'has part' some 'supraclypeal depression'
Supraclypeal depression structure: absent medially, represented by two grooves laterally of facial pit	has part' some ('supraclypeal depression' and (not ('has part' some 'medial region')))
Supraclypeal depression structure: present medially, inverted U-shaped	has part' some ('supraclypeal depression' and ('has part' some 'medial region'))
Torulo-clypeal carina count: absent	not ('has part' some 'torulo-clypeal carina')
Torulo-clypeal carina count: present	has part' some 'torulo-clypeal carina'
Transverse line of the metanotum/propodeum vs antecosta of abdominal tergum 1: adjacent medially	has part' some ('transverse line of the metanotum/propodeum' and ('adjacent to' some ('antecostal sulcus of the first abdominal tergum' and (not ('bearer of' some 'lateral region')) and ('bearer of' some 'medial region'))))
Transverse line of the metanotum/propodeum vs antecosta of abdominal tergum 1: adjacent sublaterally	has part' some ('transverse line of the metanotum/propodeum' and ('adjacent to' some ('antecostal sulcus of the first abdominal tergum' and (not ('bearer of' some 'medial region')) and ('bearer of' some 'lateral region'))))
Transversely reticulate region on frons count: absent	not ('has part' some (frons and ('has part' some ('anatomical region' and ('bearer of' some (reticulate and ('bearer of' some horizontal)))))))
Transversely reticulate region on frons count: present	has part' some (frons and ('has part' some ('anatomical region' and ('bearer of' some (reticulate and ('bearer of' some horizontal))))))
Ventral margin of antennal rim vs dorsal margin of clypeus: adjacent	has part' some (torulus and ('has part' some ('ventral margin' and ('adjacent to' some ('dorsal margin' and ('part of' some clypeus))))))
Ventral margin of antennal rim vs dorsal margin of clypeus: not adjacent	has part' some (torulus and ('has part' some ('ventral margin' and (not ('adjacent to' some ('dorsal margin' and ('part of' some clypeus)))))))
Ventrolateral invagination of the pronotum count: absent	not ('has part' some 'ventrolateral invagination of the pronotum')
Ventrolateral invagination of the pronotum count: present	has part' some 'ventrolateral invagination of the pronotum'
