# Supplementary material for: Dendrocerus mexicali (Hymenoptera, Ceraphronoidea, Megaspilidae): Novel antennal morphology, first description of female, and expansion of known range into the U.S
Source: Zookeys. 2016 Feb 24;(569):53–69. doi: 10.3897/zookeys.569.6629 (PMC4829679; doi:10.3897/zookeys.569.6629)
Supplement: Supplementary material 2 — Table 2S. Phenotype descriptions expressed as semantic statements [file zookeys-569-053-s002.xlsx]

## Sheet: Sheet1
Identifier	Repository (museum coden)	Sex	Collecting information
PSUC_FEM 000098899	UCFC	male	UCF Orlando Orange Co. FL 24-xi-1992 LLP Sand Pine Rosemary Scrub Malaise Trap SM Fullerton Collector
PSUC_FEM 000098907	UCFC	male	FL, Polk Co.Tiger Crk Preserve Babson Pk; NE of Pfundstein Rd 27.81, -81.483611 x-16-2006 B Pace-Aldana, A Peterson
PSUC_FEM 000086296	UCFC	male	FL, Brevard Co. Malabar, Malabar Rd. 29 April - 10 May, 2001 P.J. Russell, Z. Prusak, S.M. Fullerton Malaise Trap
PSUC_FEM 000086166	UCFC	male	USA: Florida, Brevard Co. Malabar, Malabar Rd. 4-9 February, 2001 P.J.Russel, Z.Prusak S.M.Fullerton Malabar Scrub Sanct. Fire Unit 16 Xeric Oak Scrub Malaise Trap
PSUC_FEM 000086366	UCFC	male	FL, Polk Co. Tiger Crk Preserve Babson Pk; NE of Pfundstein Rd 27.81, -81.483611 i-22-2007 B Pace-Aldana, A Peterson
PSUC_FEM 000086151	UCFC	male	FL, Polk Co. Tiger Crk Preserve Babson Pk; NE of Pfundstein Rd27.81, -81.483611 i-3-2007 B Pace-Aldana, A Peterson
PSUC_FEM 000086443	UCFC	male	FL, Polk Co. Tiger Crk Preserve Babson Pk; NE of Pfundstein Rd 27.81, -81.483611 iv-3-2007 B Pace-Aldana, A Peterson
PSUC_FEM 000086137	UCFC	male	UCF, Orlando Orange Co. FLi-8-1993 Sand Pine-Rosemary Scrub Malaise Trap S.M. Fullerton Collector
PSUC_FEM 000086370	UCFC	male	UCF Orlando Orange Co. FL 24-xi-1992 LLP Sand Pine Rosemary Scrub Malaise Trap SM Fullerton Collector
IM 5106	UCFC	male	FL, Polk Co. Tiger Crk Preserve Babson Pk; NE of Pfundstein Rd 27.81, -81.483611 v-5-2007 B Pace-Aldana, A Peterson
IM 5212	UCFC	male	USA: Florida, Brevard Co. Malabar, Malabar Rd. 25-30. March, 2001 P.J. Russel, Z. Prusak S.M. Fullerton Malabar Scrub Sanct.Fire Unit 16Xeric Oak Scrub Malaise Trap
IM 5214	UCFC	male	USA: Florida, Brevard Co. Malabar, Malabar Rd. 9-25 March, 2001 P.J. Russel, Z. Prusak S.M. Fullerton Malabar Scrub Sanct. Fire Unit 16 Xeric Oak Scrub Malaise Trap
IM 5107	UCFC	male	Fl, Polk Co. Tiger Crk Preserve Babson Pk; NE of Pfundstein Rd iv-17-2007 B Pace-Aldana, A Peterson Malaise Trap
IM 5210	UCFC	male	UCF Orlando Orange Co. FL 15-xii-1992 LLP Sand Pine Rosemary Scrub Malaise Trap
IM 5211	UCFC	male	UCF Orlando Orange Co. FL 13-ii-1993 LLP Sand Pine Turkey Oak Malaise Trap
PSUC_FEM 000086148	UCFC	female	Fl, Polk Co. Tiger Crk Preserve Babson Pk; NE of Pfundstein Rd iv-17-2007 B Pace-Aldana, A Peterson Malaise Trap
PSUC_FEM 000086130	UCFC	female	Fl, Polk Co. Tiger Crk Preserve Babson Pk; NE of Pfundstein Rd iv-17-2007 B Pace-Aldana, A Peterson Malaise Trap
PSUC_FEM 000086141	UCFC	female	Fl, Polk Co. Tiger Crk Preserve Babson Pk; NE of Pfundstein Rd iv-17-2007 B Pace-Aldana, A Peterson Malaise Trap
PSUC_FEM 000086266	UCFC	female	Fl, Polk Co. Tiger Crk Preserve Babson Pk; NE of Pfundstein Rd iv-17-2007 B Pace-Aldana, A Peterson Malaise Trap
PSUC_FEM 000086384	UCFC	female	FL, Polk Co. Tiger Crk Preserve Babson Pk; NE of Pfundstein Rd 27.81, -81.483611 x-16-2006 B Pace-Aldana, A Peterson
PSUC_FEM 000086285	PSUC	male	USA, AZ Santa Cruz Co. Patagonia, IX. 1993 E Wilke B Brown MT
IM 5156	UCFC	male	USA, CA, Stanislaus Co. Oakdale, X-30-2006 N37˚46'57", W120˚46'59" Malaise Trap Rural Yard R. Shurtz, S. Fullerton
IM 5165	UCFC	male	FL, Polk Co. Tiger Crk Preserve Babson Pk; NE of Pfundstein Rd 27.81, -81.483611 i-3-2007 B Pace-Aldana, A Peterson
PSUC_FEM 000056350	CNC	male	USA: FL: Bradenton 27.III.1987 V. Gupta, MT
PSUC_FEM 000056351	CNC	male	USA: FL: Highlands Co.; Archbold Biol. Sta.; 12-26.X.1998; M. Deyrup, YPT
PSUC_FEM 000056352	CNC	male	USA: FL: Highlands Co.; Archbold Biol. Sta.; 12-26.X.1998; M. Deyrup, YPT
PSUC_FEM 000056353	CNC	male	USA: FL: HighlandsCo.; Archbold Biol. Station; 27º 11' N 81º 20' W; 19-24.IX.1998; Mark Deyrup, YPT
PSUC_FEM 000056354	CNC	male	USA: FL: HighlandsCo.; Archbold Biol. Station; 27º 11' N 81º 20' W; 22.I.1999; Mark Deyrup, YPT
PSUC_FEM 000056355	CNC	male	USA: FL: HighlandsCo.; Archbold Biol. Station; 27º 11' N 81º 20' W; 27-29.I.1999; Mark Deyrup, YPT
PSUC_FEM 000056356	CNC	male	USA: FL: Highlands; Archbold Biol. Sta; 27º 11' N 81º 20' W; 23.XI.1998; Mark Deyrup, YPT
PSUC_FEM 000056357	CNC	male	USA: FL: Highlands; Archbold Biol. Sta; 27º 11' N 81º 20' W; 23.XI.1998; Mark Deyrup, YPT
PSUC_FEM 000056358	CNC	male	USA: FL: Highlands; Archbold Biol. Station; 27º 11' N 81º 20' W; 15.IV.1999; Mark Deyrup, YPT
PSUC_FEM 000056359	CNC	female	USA: FL: HighlandsCo.; Archbold Biol. Station; 27º 11' N 81º 20' W; 18.XI.1998; Mark Deyrup, YPT
PSUC_FEM 000056360	CNC	female	USA: TX: Brazos Co.; College Station; Lick Creek Park; 3.X.1992 J.S. Noyes
PSUC_FEM 000056361	CNC	female	USA: FL: HighlandsCo.; Archbold Biol. Station; 27º 11' N 81º 20' W; 19-24.IX.1998; Mark Deyrup, YPT
PSUC_FEM 000056362	CNC	female	USA: FL: HighlandsCo.; Archbold Biol. Station; 27º 11' N 81º 20' W; 19-24.IX.1998; Mark Deyrup, YPT
PSUC_FEM 000056363	CNC	female	USA: FL: HighlandsCo.; Archbold Biol. Station; 27º 11' N 81º 20' W; 19-24.IX.1998; Mark Deyrup, YPT
PSUC_FEM 000056364	CNC	female	USA: FL: HighlandsCo.; Archbold Biol. Station; 27º 11' N 81º 20' W; 19-24.IX.1998; Mark Deyrup, YPT
PSUC_FEM 000056365	CNC	female	USA: FL: HighlandsCo.; Archbold Biol. Station; 27º 11' N 81º 20' W; 19-24.IX.1998; Mark Deyrup, YPT
PSUC_FEM 000056366	CNC	female	USA: FL: HighlandsCo.; Archbold Biol. Station; 27º 11' N 81º 20' W; 19-24.IX.1998; Mark Deyrup, YPT
PSUC_FEM 000056367	CNC	female	USA: FL: HighlandsCo.; Archbold Biol. Station; 27º 11' N 81º 20' W; 19-24.IX.1998; Mark Deyrup, YPT
PSUC_FEM 000056368	CNC	female	USA: FL: HighlandsCo.; Archbold Biol. Station; 27º 11' N 81º 20' W; 19-24.IX.1998; Mark Deyrup, YPT
PSUC_FEM 000056369	CNC	female	USA: FL: HighlandsCo.; Archbold Biol. Station; 27º 11' N 81º 20' W; 19-24.IX.1998; Mark Deyrup, YPT
PSUC_FEM 000056370	CNC	female	USA: FL: HighlandsCo.; Archbold Biol. Station; 27º 11' N 81º 20' W; 19-24.IX.1998; Mark Deyrup, YPT
PSUC_FEM 000056371	CNC	female	USA: FL: HighlandsCo.; Archbold Biol. Station; 27º 11' N 81º 20' W; 19-24.IX.1998; Mark Deyrup, YPT
PSUC_FEM 000056372	CNC	female	USA: FL: HighlandsCo.; Archbold Biol. Station; 27º 11' N 81º 20' W; 19-24.IX.1998; Mark Deyrup, YPT
PSUC_FEM 000056373	CNC	female	USA: FL: HighlandsCo.; Archbold Biol. Station; 27º 11' N 81º 20' W; 19-24.IX.1998; Mark Deyrup, YPT
PSUC_FEM 000056374	CNC	female	USA: FL: HighlandsCo.; Archbold Biol. Station; 27º 11' N 81º 20' W; 31.X.1998; Mark Deyrup, YPT
PSUC_FEM 000056375	CNC	female	USA: FL: HighlandsCo.; Archbold Biol. Station; 27º 11' N 81º 20' W; 31.X.1998; Mark Deyrup, YPT
PSUC_FEM 000056376	CNC	female	USA: FL: HighlandsCo.; Archbold Biol. Station; 27º 11' N 81º 20' W; 31.X.1998; Mark Deyrup, YPT
PSUC_FEM 000056377	CNC	female	USA: FL: HighlandsCo.; Archbold Biol. Station; 27º 11' N 81º 20' W; 31.X.1998; Mark Deyrup, YPT
PSUC_FEM 000056378	CNC	female	USA: FL: HighlandsCo.; Archbold Biol. Station; 27º 11' N 81º 20' W; 31.X.1998; Mark Deyrup, YPT
PSUC_FEM 000056379	CNC	female	USA: FL: HighlandsCo.; Archbold Biol. Station; 27º 11' N 81º 20' W; 31.X.1998; Mark Deyrup, YPT
PSUC_FEM 000056380	CNC	female	USA: FL: HighlandsCo.; Archbold Biol. Station; 27º 11' N 81º 20' W; 31.X.1998; Mark Deyrup, YPT
PSUC_FEM 000056381	CNC	female	USA: FL: HighlandsCo.; Archbold Biol. Station; 27º 11' N 81º 20' W; 31.X.1998; Mark Deyrup, YPT
PSUC_FEM 000056382	CNC	female	USA: FL: HighlandsCo.; Archbold Biol. Station; 27º 11' N 81º 20' W; 31.X.1998; Mark Deyrup, YPT
PSUC_FEM 000056383	CNC	female	USA: FL: HighlandsCo.; Archbold Biol. Station; 27º 11' N 81º 20' W; 31.X.1998; Mark Deyrup, YPT
PSUC_FEM 000056384	CNC	female	USA: FL: HighlandsCo.; Archbold Biol. Station; 27º 11' N 81º 20' W; 27-29.I.1999; Mark Deyrup, YPT
PSUC_FEM 000056385	CNC	female	USA: FL: HighlandsCo.; Archbold Biol. Station; 27º 11' N 81º 20' W; 11.XI.1998; Mark Deyrup, YPT
PSUC_FEM 000056386	CNC	female	USA: FL: HighlandsCo.; Archbold Biol. Station; 27º 11' N 81º 20' W; 11.XI.1998; Mark Deyrup, YPT
PSUC_FEM 000056387	CNC	female	USA: FL: Highlands Co.; Archbold Biol. Station; 27º 11' N 81º 20' W; 20.XI.1998; Mark Deyrup, YPT
PSUC_FEM 000056388	CNC	female	USA: FL: Highlands Co.; Archbold Biol. Station; 27º 11' N 81º 20' W; 20.XI.1998; Mark Deyrup, YPT
PSUC_FEM 000056389	CNC	female	USA: FL: HighlandsCo.; Archbold Biol. Station; 27º 11' N 81º 20' W; 18.XI.1998; Mark Deyrup, YPT
PSUC_FEM 000056390	CNC	female	USA: FL: HighlandsCo.; Archbold Biol. Station; 27º 11' N 81º 20' W; 18.XI.1998; Mark Deyrup, YPT
PSUC_FEM 000056391	CNC	female	USA: FL: HighlandsCo.; Archbold Biol. Station; 27º 11' N 81º 20' W; 18.XI.1998; Mark Deyrup, YPT
PSUC_FEM 000056392	CNC	female	USA: FL: HighlandsCo.; Archbold Biol. Station; 27º 11' N 81º 20' W; 18.XI.1998; Mark Deyrup, YPT
PSUC_FEM 000056393	CNC	female	USA: FL: Highlands Co.; Archbold Biol. Station; 27º 11' N 81º 20' W; 3.II.1998; Mark Deyrup, YPT
PSUC_FEM 000056394	CNC	female	USA: FL: HighlandsCo.; Archbold Biol. Station; 27º 11' N 81º 20' W; 22.I.1999; Mark Deyrup, YPT
PSUC_FEM 000056395	CNC	female	USA: FL: HighlandsCo.; Archbold Biol. Station; 27º 11' N 81º 20' W; 26.I.1999; Mark Deyrup, YPT
PSUC_FEM 000056396	CNC	female	USA: FL: HighlandsCo.; Archbold Biol. Station; 27º 11' N 81º 20' W; 26.I.1999; Mark Deyrup, YPT
PSUC_FEM 000056397	CNC	female	USA: FL: Highlands Co.; Archbold Biol. Sta; 12-26.X.1998; M Deyrup, YPT
PSUC_FEM 000056398	CNC	female	USA: FL: Highlands Co.; Archbold Biol. Sta; 12-26.X.1998; M Deyrup, YPT
PSUC_FEM 000056399	CNC	female	USA: FL: Highlands Co.; Archbold Biol. Sta; 12-26.X.1998; M Deyrup, YPT
PSUC_FEM 000056400	CNC	female	USA: FL: Highlands Co.; Archbold Biol. Sta; 12-26.X.1998; M Deyrup, YPT
PSUC_FEM 000056401	CNC	female	USA: FL: Highlands Co.; Archbold Biol. Sta; 12-26.X.1998; M Deyrup, YPT
PSUC_FEM 000056402	CNC	female	USA: FL: Highlands Co.; Archbold Biol. Sta; 12-26.X.1998; M Deyrup, YPT
PSUC_FEM 000056403	CNC	female	USA: FL: Highlands Co.; Archbold Biol. Sta; 12-26.X.1998; M Deyrup, YPT
PSUC_FEM 000056404	CNC	female	USA: FL: Highlands; Archbold Biol. Sta; 27º 11' N 81º 20' W; 23.XI.1998; Mark Deyrup, YPT
PSUC_FEM 000056405	CNC	female	USA: FL: Highlands; Archbold Biol. Sta; 27º 11' N 81º 20' W; 23.XI.1998; Mark Deyrup, YPT
PSUC_FEM 000056406	CNC	female	USA: FL: Highlands; Archbold Biol. Sta; 27º 11' N 81º 20' W; 23.XI.1998; Mark Deyrup, YPT
PSUC_FEM 000056407	CNC	female	USA: FL: Highlands; Archbold Biol. Sta; 27º 11' N 81º 20' W; 23.XI.1998; Mark Deyrup, YPT
PSUC_FEM 000056408	CNC	female	USA: FL: Highlands; Archbold Biol. Sta; 27º 11' N 81º 20' W; 29.XI.1998; Mark Deyrup, YPT
PSUC_FEM 000056409	CNC	female	USA: FL: Highlands; Archbold Biol. Sta; 27º 11' N 81º 20' W; 29.XI.1998; Mark Deyrup, YPT
PSUC_FEM 000056410	CNC	female	USA: FL: Highlands; Archbold Biol. Sta; 27º 11' N 81º 20' W; 12.XII.1998; Mark Deyrup, YPT
PSUC_FEM 000056411	CNC	female	USA: FL: Highlands; Archbold Biol. Sta; 27º 11' N 81º 20' W; 12.XII.1998; Mark Deyrup, YPT
PSUC_FEM 000056412	CNC	female	USA: FL: Highlands; Archbold Biol. Sta; 27º 11' N 81º 20' W; 12.XII.1998; Mark Deyrup, YPT
PSUC_FEM 000056413	CNC	female	USA: FL: Highlands; Archbold Biol. Sta; 27º 11' N 81º 20' W; 12.XII.1998; Mark Deyrup, YPT
