# Supplementary material for: Dendrocerus mexicali (Hymenoptera, Ceraphronoidea, Megaspilidae): Novel antennal morphology, first description of female, and expansion of known range into the U.S
Source: Zookeys. 2016 Feb 24;(569):53–69. doi: 10.3897/zookeys.569.6629 (PMC4829679; doi:10.3897/zookeys.569.6629)
Supplement: Supplementary material 3 — Semantic statements for the taxonomic treatment of Dendrocerus mexicali [file zookeys-569-053-s003.owl]

<?xml version="1.0"?>


<!DOCTYPE rdf:RDF [
    <!ENTITY dsw "http://purl.org/dsw/" >
    <!ENTITY owl "http://www.w3.org/2002/07/owl#" >
    <!ENTITY obo "http://purl.obolibrary.org/obo/" >
    <!ENTITY xsd "http://www.w3.org/2001/XMLSchema#" >
    <!ENTITY rdfs "http://www.w3.org/2000/01/rdf-schema#" >
    <!ENTITY mx-database "http://purl.oclc.org/NET/mx-database/" >
    <!ENTITY rdf "http://www.w3.org/1999/02/22-rdf-syntax-ns#" >
]>


<rdf:RDF xmlns="http://www.semanticweb.org/owl/owlapi/turtle#"
     xml:base="http://www.semanticweb.org/owl/owlapi/turtle"
     xmlns:mx-database="http://purl.oclc.org/NET/mx-database/"
     xmlns:rdf="http://www.w3.org/1999/02/22-rdf-syntax-ns#"
     xmlns:owl="http://www.w3.org/2002/07/owl#"
     xmlns:xsd="http://www.w3.org/2001/XMLSchema#"
     xmlns:dsw="http://purl.org/dsw/"
     xmlns:rdfs="http://www.w3.org/2000/01/rdf-schema#"
     xmlns:obo="http://purl.obolibrary.org/obo/">
    <owl:Ontology rdf:about="http://www.semanticweb.org/kyleburks/ontologies/2015/8/dendrocerus_mexicali"/>
    


    <!-- 
    ///////////////////////////////////////////////////////////////////////////////////////
    //
    // Annotation properties
    //
    ///////////////////////////////////////////////////////////////////////////////////////
     -->

    


    <!-- http://purl.oclc.org/NET/mx-database/has_mx_id -->

    <owl:AnnotationProperty rdf:about="&mx-database;has_mx_id"/>
    


    <!-- 
    ///////////////////////////////////////////////////////////////////////////////////////
    //
    // Object Properties
    //
    ///////////////////////////////////////////////////////////////////////////////////////
     -->

    


    <!-- http://purl.obolibrary.org/obo/CDAO_0000164 -->

    <owl:ObjectProperty rdf:about="&obo;CDAO_0000164">
        <rdfs:label>has_external_reference</rdfs:label>
    </owl:ObjectProperty>
    


    <!-- http://purl.obolibrary.org/obo/CDAO_0000184 -->

    <owl:ObjectProperty rdf:about="&obo;CDAO_0000184">
        <rdfs:label>has_state</rdfs:label>
    </owl:ObjectProperty>
    


    <!-- http://purl.obolibrary.org/obo/CDAO_0000191 -->

    <owl:ObjectProperty rdf:about="&obo;CDAO_0000191">
        <rdfs:label>belongs_to_TU</rdfs:label>
    </owl:ObjectProperty>
    


    <!-- http://purl.obolibrary.org/obo/CDAO_0000205 -->

    <owl:ObjectProperty rdf:about="&obo;CDAO_0000205">
        <rdfs:label>belongs_to_character</rdfs:label>
    </owl:ObjectProperty>
    


    <!-- http://purl.obolibrary.org/obo/IAO_0000219 -->

    <owl:ObjectProperty rdf:about="&obo;IAO_0000219">
        <rdfs:label>denotes</rdfs:label>
    </owl:ObjectProperty>
    


    <!-- http://purl.oclc.org/NET/mx-database/can_have_state -->

    <owl:ObjectProperty rdf:about="&mx-database;can_have_state"/>
    


    <!-- http://purl.org/dsw/hasIdentification -->

    <owl:ObjectProperty rdf:about="&dsw;hasIdentification"/>
    


    <!-- http://purl.org/dsw/idBasedOn -->

    <owl:ObjectProperty rdf:about="&dsw;idBasedOn"/>
    


    <!-- http://purl.org/dsw/toTaxon -->

    <owl:ObjectProperty rdf:about="&dsw;toTaxon"/>
    


    <!-- 
    ///////////////////////////////////////////////////////////////////////////////////////
    //
    // Classes
    //
    ///////////////////////////////////////////////////////////////////////////////////////
     -->

    


    <!-- http://purl.obolibrary.org/obo/CDAO_0000008 -->

    <owl:Class rdf:about="&obo;CDAO_0000008">
        <rdfs:label>StandardStateDatum</rdfs:label>
    </owl:Class>
    


    <!-- http://purl.obolibrary.org/obo/CDAO_0000045 -->

    <owl:Class rdf:about="&obo;CDAO_0000045">
        <rdfs:label>StandardState</rdfs:label>
    </owl:Class>
    


    <!-- http://purl.obolibrary.org/obo/CDAO_0000075 -->

    <owl:Class rdf:about="&obo;CDAO_0000075">
        <rdfs:label>StandardCharacter</rdfs:label>
    </owl:Class>
    


    <!-- http://purl.obolibrary.org/obo/CDAO_0000138 -->

    <owl:Class rdf:about="&obo;CDAO_0000138">
        <rdfs:label>TU</rdfs:label>
    </owl:Class>
    


    <!-- http://purl.obolibrary.org/obo/HAO_0000027 -->

    <owl:Class rdf:about="&obo;HAO_0000027"/>
    


    <!-- http://purl.obolibrary.org/obo/HAO_0000028 -->

    <owl:Class rdf:about="&obo;HAO_0000028"/>
    


    <!-- http://purl.org/dsw/IndividualOrganism -->

    <owl:Class rdf:about="&dsw;IndividualOrganism"/>
    


    <!-- http://purl.org/dsw/Specimen -->

    <owl:Class rdf:about="&dsw;Specimen"/>
    


    <!-- http://rs.tdwg.org/dwc/terms/Identification -->

    <owl:Class rdf:about="http://rs.tdwg.org/dwc/terms/Identification"/>
    


    <!-- http://rs.tdwg.org/dwc/terms/Taxon -->

    <owl:Class rdf:about="http://rs.tdwg.org/dwc/terms/Taxon"/>
    


    <!-- 
    ///////////////////////////////////////////////////////////////////////////////////////
    //
    // Individuals
    //
    ///////////////////////////////////////////////////////////////////////////////////////
     -->

    


    <!-- http://example.org/character_10436 -->

    <owl:NamedIndividual rdf:about="http://example.org/character_10436">
        <rdf:type rdf:resource="&obo;CDAO_0000075"/>
        <rdfs:label>Mandibular lancea count</rdfs:label>
        <mx-database:has_mx_id rdf:datatype="&xsd;integer">10436</mx-database:has_mx_id>
        <mx-database:can_have_state rdf:resource="http://example.org/state_30212"/>
        <mx-database:can_have_state rdf:resource="http://example.org/state_30214"/>
    </owl:NamedIndividual>
    


    <!-- http://example.org/character_10437 -->

    <owl:NamedIndividual rdf:about="http://example.org/character_10437">
        <rdf:type rdf:resource="&obo;CDAO_0000075"/>
        <rdfs:label>Sensillar plate of the aedeagus shape</rdfs:label>
        <mx-database:has_mx_id rdf:datatype="&xsd;integer">10437</mx-database:has_mx_id>
        <mx-database:can_have_state rdf:resource="http://example.org/state_30215"/>
    </owl:NamedIndividual>
    


    <!-- http://example.org/character_1428 -->

    <owl:NamedIndividual rdf:about="http://example.org/character_1428">
        <rdf:type rdf:resource="&obo;CDAO_0000075"/>
        <rdfs:label>Preoccipital carina count</rdfs:label>
        <mx-database:has_mx_id rdf:datatype="&xsd;integer">1428</mx-database:has_mx_id>
        <mx-database:can_have_state rdf:resource="http://example.org/state_3842"/>
        <mx-database:can_have_state rdf:resource="http://example.org/state_3843"/>
    </owl:NamedIndividual>
    


    <!-- http://example.org/character_2153 -->

    <owl:NamedIndividual rdf:about="http://example.org/character_2153">
        <rdf:type rdf:resource="&obo;CDAO_0000075"/>
        <rdfs:label>Median conjunctiva of abdominal tergum 9 count</rdfs:label>
        <mx-database:has_mx_id rdf:datatype="&xsd;integer">2153</mx-database:has_mx_id>
        <rdfs:comment>&lt;p&gt;Median conjunctiva of abdominal tergum 9 is present in Xyelidae, Megalyroidea, Evaniidae and Trigonaloidea and in some Ceraphronoidea. In those ceraphronoid taxa, where the conjunctiva is absent, the abdominal tergum 9 is constricted medially (anterior and posterior margins are concve). The level of constriction is continuous character (no discrete stages can be defined) but seems to be consistent on species level and hence might be useful for species identification. &lt;br&gt;rnThe ninth abdominal tergum is an area that corresponds to the 9th tergosternal muscles. The sclerite that accomodates the cercus is the ninth dorsal sclerite of the abdomen in Gasteruptiidae and in Megischus. This sclerite pair migth be considered as the remnant of the tenth abdominal tergum. The cercus is located in other outgroups always on a the ninth or more anterior dorsal sclerite, that is connected to the previous sclerite via muscles and conjunctiva. The eight dorsal sclerite of the metasoma in Pristaulacus is subdivided, whereas the 9th dorsal sclerite is continuous medially (in Aulacus both sclerites are continuous medially). Schulmeister (2003) concluded that the subdivided sclerite is the ninth abdominal tergum, and the continuous apical one with the cerci is equivalent with the tenth abdominal tergum (character 351 state 2 has been scored for Pristaulaulacus). Although the anterior terga of Aulacidae are fused separations between latergoterga and the presence of independent sterna make it possible to count and number tergites. In basal Hymenoptera (represented here by Xyela) the metasoma consists of 9 terga out of which the last, tenth abdominal tergum, bears the cerci. In Apocrita (represented here by other outgroup taxa and Ceraphronoidea) outgroup taxa the metasoma consisst of 8 terga and the ninth abdominal tergum bears the cerci. It was hypothesized in former studies (e.g. Snodgrass 1941), that the 10th abdominal tergum has been fused with the 9th tergum in Apocrita, since the cerci bearing tergum is highly reduced in basal Hymenoptera but well developed in most Apocrita. In Pristaulacus the apical, cerci bearing sclerite is well developed. In Aulacus, the other Aulacidae genus, the apical, cerci bearing sclerite is well developed, and very similar to that in Pristaulacus (pers. obs.) and the preceeding sclerite is not subdivided. Based on these argument we consider that in Pristaulacus the tenth abdominal tergum (similarly to other Apocrita) is absent (either is fused with the abdominal tergum 9 or reduced) and the 8th tergum is subdivided medially by extensive membrane. &lt;/p&gt;&lt;p&gt;&lt;/p&gt; </rdfs:comment>
        <mx-database:can_have_state rdf:resource="http://example.org/state_6423"/>
        <mx-database:can_have_state rdf:resource="http://example.org/state_6425"/>
    </owl:NamedIndividual>
    


    <!-- http://example.org/character_2169 -->

    <owl:NamedIndividual rdf:about="http://example.org/character_2169">
        <rdf:type rdf:resource="&obo;CDAO_0000075"/>
        <rdfs:label>Proximodorsal notch of cupula count</rdfs:label>
        <mx-database:has_mx_id rdf:datatype="&xsd;integer">2169</mx-database:has_mx_id>
        <rdfs:comment>The proximodorsal notch separating the site of origins of the dorsomedial cupulo-gonostipal muscles is present in numerous Conostigmus species and in Trichosteresis. Although the proximodorsal margin is concave medially in numerous other taxa (e.g. Megalyra and Orthogonalys) the medial concavity never separates the sites of origin of the dorsomedial cupulo-gonostipal muscles that arises medially from along the proximal margin of the cupula. </rdfs:comment>
        <mx-database:can_have_state rdf:resource="http://example.org/state_6466"/>
        <mx-database:can_have_state rdf:resource="http://example.org/state_6467"/>
    </owl:NamedIndividual>
    


    <!-- http://example.org/character_2190 -->

    <owl:NamedIndividual rdf:about="http://example.org/character_2190">
        <rdf:type rdf:resource="&obo;CDAO_0000075"/>
        <rdfs:label>Apical parossiculal seta number</rdfs:label>
        <mx-database:has_mx_id rdf:datatype="&xsd;integer">2190</mx-database:has_mx_id>
        <rdfs:comment>This character is not applicable if the parossiculus is evenly covered with dense setae (Megalyroidea). The number of setae and the presence of corresponding distal projections of parossiculus vary in Ceraphronoidea. In Ceraphronidae only one parossiculal setae is present. In Megaspilidae the number of setae is usually 2. In some Conostigmus species, in Dendrocerus africanus and in other Dendrocerus species with branched antenna from the Ethiopian and Oriental region (personal observation) the number of parossiculal setae are more than 2. In the latter species each setae corresponds with an individual distal projection of parossiculus.rnrnrnFomerly &quot;Parossicular seta: number&quot;rn--Trietsch 6/25/15</rdfs:comment>
        <mx-database:can_have_state rdf:resource="http://example.org/state_6526"/>
        <mx-database:can_have_state rdf:resource="http://example.org/state_6527"/>
        <mx-database:can_have_state rdf:resource="http://example.org/state_6528"/>
    </owl:NamedIndividual>
    


    <!-- http://example.org/character_2191 -->

    <owl:NamedIndividual rdf:about="http://example.org/character_2191">
        <rdf:type rdf:resource="&obo;CDAO_0000075"/>
        <rdfs:label>Distal projection of the parossiculus count</rdfs:label>
        <mx-database:has_mx_id rdf:datatype="&xsd;integer">2191</mx-database:has_mx_id>
        <rdfs:comment>&lt;p&gt;This character is not applicable if the cuspis is present. A projection corresponding to the parossiculal setae is present in most Megaspilidae whereas absent in Ceraphronidae. The number of the projections corresponds with the number of the parossiculal setae, hence it has been not scored as a separated character.&lt;/p&gt;   </rdfs:comment>
        <mx-database:can_have_state rdf:resource="http://example.org/state_6529"/>
        <mx-database:can_have_state rdf:resource="http://example.org/state_6530"/>
    </owl:NamedIndividual>
    


    <!-- http://example.org/character_2199 -->

    <owl:NamedIndividual rdf:about="http://example.org/character_2199">
        <rdf:type rdf:resource="&obo;CDAO_0000075"/>
        <rdfs:label>Dorsal apodeme of penisvalva count</rdfs:label>
        <mx-database:has_mx_id rdf:datatype="&xsd;integer">2199</mx-database:has_mx_id>
        <rdfs:comment>The dorsal apodeme of the penisvalva is present in some Megaspilidae and numerous Aphanogmus species. The distodorsal gonostipo-penisvalval muscle inserts on the apex of the apodeme. Since site of origin of the penisvalvo-gonossiculal muscle extends dorsally along the apodeme, the presence of the apodeme might be correlated to the moving mechanism of the gonossiculus.</rdfs:comment>
        <mx-database:can_have_state rdf:resource="http://example.org/state_6549"/>
        <mx-database:can_have_state rdf:resource="http://example.org/state_6550"/>
    </owl:NamedIndividual>
    


    <!-- http://example.org/character_2305 -->

    <owl:NamedIndividual rdf:about="http://example.org/character_2305">
        <rdf:type rdf:resource="&obo;CDAO_0000075"/>
        <rdfs:label>Submedian conjunctiva on distoventral margin of gonostyle/volsella complex: length (range of fusion of parossiculus/parossiculus complex from gonostipes)</rdfs:label>
        <mx-database:has_mx_id rdf:datatype="&xsd;integer">2305</mx-database:has_mx_id>
        <rdfs:comment>&lt;p&gt;The submedian conjunctiva on distoventral margin of gonostyle-volsella complex separates a median area from the ventral part of the gonostyle-volsella complex that serves as the site of origin of the median gonostyle/volsella complex-volsella muscle. This median area might be homologous with the parossiculus based on the site of origin of the median gonostyle/volsella complex-volsella muscles and the notch might mark the “site of fusion” of the parossiculus with the gonostipes. In Pseudofoenus a second, proximoventral notch also delimits the median area from the proximal region of the gonostyle-volsella complex (Fig. 62).&lt;/p&gt;n&lt;p&gt;In Ceraphronidae the parossiculus is fused with the gonostipes ventrally and along the entire ventromedian margin of the gonostipes. In Aphanogmus species with dorsally “curved” parossiculus, the parossiculus is fused only proximally laterally. (like Asp. 2).&lt;/p&gt;&lt;p&gt;&lt;/p&gt; </rdfs:comment>
        <mx-database:can_have_state rdf:resource="http://example.org/state_6831"/>
        <mx-database:can_have_state rdf:resource="http://example.org/state_6832"/>
        <mx-database:can_have_state rdf:resource="http://example.org/state_6959"/>
    </owl:NamedIndividual>
    


    <!-- http://example.org/character_2381 -->

    <owl:NamedIndividual rdf:about="http://example.org/character_2381">
        <rdf:type rdf:resource="&obo;CDAO_0000075"/>
        <rdfs:label>Gonostyle/volsella complex proximodorsal margin shape</rdfs:label>
        <mx-database:has_mx_id rdf:datatype="&xsd;integer">2381</mx-database:has_mx_id>
        <rdfs:comment>Character is not applicable in taxa where the gonostyle is not fused dorsomedially. The margin has a median concavity in all Dendrocerus, but well developed only in some taxa. revisions of both the character concept and states are required.rnThe margin extended proximally in some Aphanogmus (Asp. 33) and also in Elysoceraphron into convexity. In Csp. 23 it is slightly concave. In Conostigmus geniculatus the margin extends deeply into basal ring.</rdfs:comment>
        <mx-database:can_have_state rdf:resource="http://example.org/state_6952"/>
        <mx-database:can_have_state rdf:resource="http://example.org/state_6953"/>
        <mx-database:can_have_state rdf:resource="http://example.org/state_6957"/>
        <mx-database:can_have_state rdf:resource="http://example.org/state_7727"/>
    </owl:NamedIndividual>
    


    <!-- http://example.org/character_2384 -->

    <owl:NamedIndividual rdf:about="http://example.org/character_2384">
        <rdf:type rdf:resource="&obo;CDAO_0000075"/>
        <rdfs:label>Flagellomere shape (male)</rdfs:label>
        <mx-database:has_mx_id rdf:datatype="&xsd;integer">2384</mx-database:has_mx_id>
        <rdfs:comment>&lt;p&gt;D. serricornis and floridanus is somewhere on the border between branched and toothed flagellomeres.&lt;/p&gt; This character need to be revised.</rdfs:comment>
        <mx-database:can_have_state rdf:resource="http://example.org/state_6963"/>
        <mx-database:can_have_state rdf:resource="http://example.org/state_6964"/>
        <mx-database:can_have_state rdf:resource="http://example.org/state_6965"/>
        <mx-database:can_have_state rdf:resource="http://example.org/state_6966"/>
    </owl:NamedIndividual>
    


    <!-- http://example.org/character_2549 -->

    <owl:NamedIndividual rdf:about="http://example.org/character_2549">
        <rdf:type rdf:resource="&obo;CDAO_0000075"/>
        <rdfs:label>Proximolateral corner of abdominal sternum 9 shape</rdfs:label>
        <mx-database:has_mx_id rdf:datatype="&xsd;integer">2549</mx-database:has_mx_id>
        <mx-database:can_have_state rdf:resource="http://example.org/state_7259"/>
        <mx-database:can_have_state rdf:resource="http://example.org/state_7260"/>
    </owl:NamedIndividual>
    


    <!-- http://example.org/character_2583 -->

    <owl:NamedIndividual rdf:about="http://example.org/character_2583">
        <rdf:type rdf:resource="&obo;CDAO_0000075"/>
        <rdfs:label>Preoccipital lunula count</rdfs:label>
        <mx-database:has_mx_id rdf:datatype="&xsd;integer">2583</mx-database:has_mx_id>
        <rdfs:comment>&lt;p&gt;The preoccipital lunula is the concave area that is located posteriorly the lateral ocelli, posterodorsal part of eye margin and dorsally (anteriorly) of the occipital carina. The area can be limited anteriorly by a more or less sharp edge or even a more or less developed carina (hyperoccipital carina)&lt;/p&gt;  rnThe preoccipital lunula is absent from sp. 7. This character is not apllicable if the head is prognathous (sp. 9 and sp. 10.).</rdfs:comment>
        <mx-database:can_have_state rdf:resource="http://example.org/state_7371"/>
        <mx-database:can_have_state rdf:resource="http://example.org/state_7372"/>
    </owl:NamedIndividual>
    


    <!-- http://example.org/character_2586 -->

    <owl:NamedIndividual rdf:about="http://example.org/character_2586">
        <rdf:type rdf:resource="&obo;CDAO_0000075"/>
        <rdfs:label>Preoccipital carina and occipital carina structure</rdfs:label>
        <mx-database:has_mx_id rdf:datatype="&xsd;integer">2586</mx-database:has_mx_id>
        <rdfs:comment>&lt;p&gt;This character is not applicable if both carinae are absent. The preoccipital carina limits anteriorly the preoccipital lunula, whereas the occipital carina is extending around the occipital foramen posteriorly of the preoccipital lunula. Both carinae might be extended ventrally along the gena reaching the oral foramen. In some Ceraphronidae and in Lagynodinae the occipital carina is short, not extending ventrally to the oral foramen  and the preoccipital carina is absent (state0). In some Ceraphronidae, the occipital carina is short, interrupted laterally of the occipital foramen, whereas the preoccipital carina extends ventrally to the oral foramen (state1). In other Ceraphronidae the preoccipital carina is absent from the vertex, but a carina, that is continuous with the anterior margin of the preoccipital lunula extends ventrally to the oral foramen (state2). In some Megaspilinae the occipital carina extends ventrally to the oral foramen with the preoccipital carina present on the vertex, but not extending ventrally along the gena (state3). In state 3 the preoccipital carina is usually reduced and present only medially on the vertex or in Dendrocerus species with branched antennae (always?) the carina fused with the postorbital ocular carina. In most Megaspilidae the preoccipital carina is absent and the occipital carina extends ventrally to the oral foramen (state 4). In the latter case the  preoccipital lunula is usually absent. &lt;/p&gt;   </rdfs:comment>
        <mx-database:can_have_state rdf:resource="http://example.org/state_28821"/>
        <mx-database:can_have_state rdf:resource="http://example.org/state_7377"/>
        <mx-database:can_have_state rdf:resource="http://example.org/state_7378"/>
        <mx-database:can_have_state rdf:resource="http://example.org/state_7642"/>
        <mx-database:can_have_state rdf:resource="http://example.org/state_7684"/>
        <mx-database:can_have_state rdf:resource="http://example.org/state_7702"/>
        <mx-database:can_have_state rdf:resource="http://example.org/state_8836"/>
    </owl:NamedIndividual>
    


    <!-- http://example.org/character_2674 -->

    <owl:NamedIndividual rdf:about="http://example.org/character_2674">
        <rdf:type rdf:resource="&obo;CDAO_0000075"/>
        <rdfs:label>Notaulus posterior end location</rdfs:label>
        <mx-database:has_mx_id rdf:datatype="&xsd;integer">2674</mx-database:has_mx_id>
        <rdfs:comment>&lt;p&gt;Kieffer’s genus, Atritomellus was established for Megaspilidae having incomplete notaulus. Later Dessart (1985) synonymized Atritomellus to Dendrocerus and treated it as the subgenus of Dendrocerus. The completeness of the notaulus is variable within D. holidayi (Dessart 1985a). The D. holidayi specimens scored in the present paper posses complete notaulus.&lt;br&gt;rnThe notaulus is posterior end is anterior to the transverse midline of the mesoscutum in numerous ceraphronids and in Atritomellus. The incomplete notaulus posterior end is posterior to the midline in one Dendrocerus species (specimen from Iran)&lt;/p&gt; </rdfs:comment>
        <mx-database:can_have_state rdf:resource="http://example.org/state_26574"/>
        <mx-database:can_have_state rdf:resource="http://example.org/state_7621"/>
        <mx-database:can_have_state rdf:resource="http://example.org/state_7622"/>
    </owl:NamedIndividual>
    


    <!-- http://example.org/character_2676 -->

    <owl:NamedIndividual rdf:about="http://example.org/character_2676">
        <rdf:type rdf:resource="&obo;CDAO_0000075"/>
        <rdfs:label>Mesometapleural sulcus count</rdfs:label>
        <mx-database:has_mx_id rdf:datatype="&xsd;integer">2676</mx-database:has_mx_id>
        <rdfs:comment>&lt;p&gt;The charcater is not applicable if the mesopleuron and the metapleuron are not fused laterally (most outgroups).&lt;/p&gt; </rdfs:comment>
        <mx-database:can_have_state rdf:resource="http://example.org/state_7625"/>
        <mx-database:can_have_state rdf:resource="http://example.org/state_7626"/>
        <mx-database:can_have_state rdf:resource="http://example.org/state_7666"/>
    </owl:NamedIndividual>
    


    <!-- http://example.org/character_2687 -->

    <owl:NamedIndividual rdf:about="http://example.org/character_2687">
        <rdf:type rdf:resource="&obo;CDAO_0000075"/>
        <rdfs:label>Epicnemial carina count</rdfs:label>
        <mx-database:has_mx_id rdf:datatype="&xsd;integer">2687</mx-database:has_mx_id>
        <mx-database:can_have_state rdf:resource="http://example.org/state_7650"/>
        <mx-database:can_have_state rdf:resource="http://example.org/state_7651"/>
        <mx-database:can_have_state rdf:resource="http://example.org/state_7655"/>
        <mx-database:can_have_state rdf:resource="http://example.org/state_7656"/>
        <mx-database:can_have_state rdf:resource="http://example.org/state_7657"/>
    </owl:NamedIndividual>
    


    <!-- http://example.org/character_2693 -->

    <owl:NamedIndividual rdf:about="http://example.org/character_2693">
        <rdf:type rdf:resource="&obo;CDAO_0000075"/>
        <rdfs:label>Ventrolateral invagination of the pronotum count</rdfs:label>
        <mx-database:has_mx_id rdf:datatype="&xsd;integer">2693</mx-database:has_mx_id>
        <rdfs:comment>&lt;p&gt;The invagination developed if the anterior margin of the ventral part of the pronotum is recurved and fused submedially with the posterior margin. The pit is developed in most Ceraphronoidea, but absent in some Dendrocerus species where the ventral part of the pronotum is broadened and the pronotum is not or slightly recurved and the anterior margin does not fused with the posterior margin submedially. The pronotum is recurved in Megalyra, however, there is no invagination is developed.&lt;/p&gt;   </rdfs:comment>
        <mx-database:can_have_state rdf:resource="http://example.org/state_7672"/>
        <mx-database:can_have_state rdf:resource="http://example.org/state_7673"/>
    </owl:NamedIndividual>
    


    <!-- http://example.org/character_2696 -->

    <owl:NamedIndividual rdf:about="http://example.org/character_2696">
        <rdf:type rdf:resource="&obo;CDAO_0000075"/>
        <rdfs:label>Epicnemium posterior margin shape</rdfs:label>
        <mx-database:has_mx_id rdf:datatype="&xsd;integer">2696</mx-database:has_mx_id>
        <rdfs:comment>&lt;p&gt;The character is not applicable if the epicnemium is absent. The epicnemium is usually well defined posteriorly by the usually medially curved epicnemial carina in Ceraphronoidea. The posterior margin of the epicnemium bears a median pit that corresponds with the anteroventral edge of the discrimenal lamella in most Ceraphronoidea. In some taxa, however the anterior mesodiscrimenal pit is absent, and the medially curving posterior margin of the epicnemium is convex posteriorly. Most of the species belonging to these group has reduced discrimenal lamella not extending anteriorly to the posterior margin of the epivnemium. In some Dendrocerus species the posterolateral margins of the convex posterior margin of the epicnemium are straight and resulting a triangular shape of the epicnemium.&lt;/p&gt;  </rdfs:comment>
        <mx-database:can_have_state rdf:resource="http://example.org/state_28871"/>
        <mx-database:can_have_state rdf:resource="http://example.org/state_7679"/>
        <mx-database:can_have_state rdf:resource="http://example.org/state_7680"/>
        <mx-database:can_have_state rdf:resource="http://example.org/state_7717"/>
    </owl:NamedIndividual>
    


    <!-- http://example.org/character_2697 -->

    <owl:NamedIndividual rdf:about="http://example.org/character_2697">
        <rdf:type rdf:resource="&obo;CDAO_0000075"/>
        <rdfs:label>6th male flagellomere length vs. width, &quot;sensillar&quot; view </rdfs:label>
        <mx-database:has_mx_id rdf:datatype="&xsd;integer">2697</mx-database:has_mx_id>
        <rdfs:comment>Both measurements are taken from the view perpendicular to the ventral sensillar patches of the flagellomeres.</rdfs:comment>
        <mx-database:can_have_state rdf:resource="http://example.org/state_7681"/>
        <mx-database:can_have_state rdf:resource="http://example.org/state_7682"/>
    </owl:NamedIndividual>
    


    <!-- http://example.org/character_2698 -->

    <owl:NamedIndividual rdf:about="http://example.org/character_2698">
        <rdf:type rdf:resource="&obo;CDAO_0000075"/>
        <rdfs:label>Facial pit count</rdfs:label>
        <mx-database:has_mx_id rdf:datatype="&xsd;integer">2698</mx-database:has_mx_id>
        <rdfs:comment>&lt;p&gt;nWhat is the facial process? -- Carolyn 5/20/15?n&lt;br&gt;n&lt;br&gt;nThe facial apodeme is an apodeme that is located in the middle of the upper face and does or does not correspond to any external marks. In most Conostigmus species the apodeme is marked by a deep pit, in numerous Dendrocerus by a small spine and in Conostigmus clavatus by a vertical median keel that arises ventrally of the pit. The facial apodeme is a dark spot in glycerin stored specimens (black or dark brown specimens need to be bleached for making the pit visible). The function of the facial apodeme is unknown, it seems to be connected to the pharynx by muscle looking structures (see: IM1741, Csp. 7) and might serve as the site of origin of one of the pharyngeal muscles. The facial apodeme is present in all Ceraphronoidea, in Megischus and in Evaniidae, where it does not correspond to any external structure.&lt;/p&gt;      </rdfs:comment>
        <mx-database:can_have_state rdf:resource="http://example.org/state_28796"/>
        <mx-database:can_have_state rdf:resource="http://example.org/state_7685"/>
        <mx-database:can_have_state rdf:resource="http://example.org/state_7686"/>
        <mx-database:can_have_state rdf:resource="http://example.org/state_8442"/>
    </owl:NamedIndividual>
    


    <!-- http://example.org/character_2699 -->

    <owl:NamedIndividual rdf:about="http://example.org/character_2699">
        <rdf:type rdf:resource="&obo;CDAO_0000075"/>
        <rdfs:label>Anterior ocellar fovea shape</rdfs:label>
        <mx-database:has_mx_id rdf:datatype="&xsd;integer">2699</mx-database:has_mx_id>
        <rdfs:comment>The anterior ocelllar foveae is located along the anterior margin of the anterior ocellus. The fovea is sometimes defined by only a slightliy depressed area along the ventral margin of the anterior ocellus, sometimes it is marked by a its slightly or strongly modified sclupture comparing the area surrounding lateroventrally the fovea. The preocellar pit is located on the dorsal margin of the area, just ventrally of the anterior margn of the anterior ocellus. In some Ceraphron the fovea is extended ventrally into the facial sulcus that reaches the dorsal margin of the frontal scrobe (Fig.). In three Conostigmus species the facial sulcus reaches the facial pit (Fig.). </rdfs:comment>
        <mx-database:can_have_state rdf:resource="http://example.org/state_7687"/>
        <mx-database:can_have_state rdf:resource="http://example.org/state_7688"/>
        <mx-database:can_have_state rdf:resource="http://example.org/state_8416"/>
    </owl:NamedIndividual>
    


    <!-- http://example.org/character_2720 -->

    <owl:NamedIndividual rdf:about="http://example.org/character_2720">
        <rdf:type rdf:resource="&obo;CDAO_0000075"/>
        <rdfs:label>Antennal scrobe count</rdfs:label>
        <mx-database:has_mx_id rdf:datatype="&xsd;integer">2720</mx-database:has_mx_id>
        <rdfs:comment>The antennal scrobe is developed for accomodating the scape. It is present usually in Ceraphronidae and absent in Megaspilidae...</rdfs:comment>
        <mx-database:can_have_state rdf:resource="http://example.org/state_7760"/>
        <mx-database:can_have_state rdf:resource="http://example.org/state_7761"/>
    </owl:NamedIndividual>
    


    <!-- http://example.org/character_2794 -->

    <owl:NamedIndividual rdf:about="http://example.org/character_2794">
        <rdf:type rdf:resource="&obo;CDAO_0000075"/>
        <rdfs:label>Ventral margin of antennal rim vs. dorsal margin of clypeus</rdfs:label>
        <mx-database:has_mx_id rdf:datatype="&xsd;integer">2794</mx-database:has_mx_id>
        <rdfs:comment>&lt;em&gt;I&apos;m not sure what this means-- Carolyn 5/20/15&lt;/em&gt; </rdfs:comment>
        <mx-database:can_have_state rdf:resource="http://example.org/state_7888"/>
        <mx-database:can_have_state rdf:resource="http://example.org/state_7889"/>
    </owl:NamedIndividual>
    


    <!-- http://example.org/character_2835 -->

    <owl:NamedIndividual rdf:about="http://example.org/character_2835">
        <rdf:type rdf:resource="&obo;CDAO_0000075"/>
        <rdfs:label>Intertorular carina count</rdfs:label>
        <mx-database:has_mx_id rdf:datatype="&xsd;integer">2835</mx-database:has_mx_id>
        <rdfs:comment>&lt;p&gt;rnIt&apos;s on HAO portal, but it would be helpful to put in a picture, like one of the pictures from the Masner paper (Miko and Deans 2009)rn&lt;br&gt;rnOn some females it&apos;s very straight, but on a few of the males especially it looks slightly pointed in the middle. -- Carolyn 2/20/15rn&lt;br&gt;rn&lt;br&gt;rnThe intertorular carina and ridge are fused with the epistomal suclus and ridge medially in Aphanogmus, but laterally it is distinct that the carina/ridge arises from the dorsal margin of the torulus. The carina/ridge are is absent from some Dendrocerus species.&lt;/p&gt; </rdfs:comment>
        <mx-database:can_have_state rdf:resource="http://example.org/state_7951"/>
        <mx-database:can_have_state rdf:resource="http://example.org/state_7952"/>
    </owl:NamedIndividual>
    


    <!-- http://example.org/character_2894 -->

    <owl:NamedIndividual rdf:about="http://example.org/character_2894">
        <rdf:type rdf:resource="&obo;CDAO_0000075"/>
        <rdfs:label>Transverse line of the metanotum-propodeum vs. antecostal sulcus of the first abdominal tergum</rdfs:label>
        <mx-database:has_mx_id rdf:datatype="&xsd;integer">2894</mx-database:has_mx_id>
        <rdfs:comment>&lt;p&gt;The character is not applicable if the metanotum and the propodeum are separated. The transverse line of the metanotum/propodeum complex delimits an anterior narrow area. the line is continuous with the posterolateral margin of the functional metanotum, hence might be the mark of the site of the fusion of the metanotum and the propodeum. in one Dendrocerus species group the line extending medially, and fusing with the antecostal line at the median point, whereas in other Megaspilidae the line either absent (Dendrocerus propodealis) or fusing with the antecostal line sublaterally. The character is not applicable in Ceraphronidae, where the transverse line is perhaps absent. In some cases there is a very narrow area extending along the anterior margin of the metathorax propodeal complex, but it might be the dorsal inflection of the complex and hence the line separating this area is perhaps not equivalent with the transverse line in Megaspilidae. In some species (e.g. Gnathoceraphron sp.) the line is absent&lt;/p&gt;    </rdfs:comment>
        <mx-database:can_have_state rdf:resource="http://example.org/state_8209"/>
        <mx-database:can_have_state rdf:resource="http://example.org/state_8210"/>
    </owl:NamedIndividual>
    


    <!-- http://example.org/character_2934 -->

    <owl:NamedIndividual rdf:about="http://example.org/character_2934">
        <rdf:type rdf:resource="&obo;CDAO_0000075"/>
        <rdfs:label>Distal projection of the penisvalva count</rdfs:label>
        <mx-database:has_mx_id rdf:datatype="&xsd;integer">2934</mx-database:has_mx_id>
        <mx-database:can_have_state rdf:resource="http://example.org/state_8298"/>
        <mx-database:can_have_state rdf:resource="http://example.org/state_8299"/>
    </owl:NamedIndividual>
    


    <!-- http://example.org/character_2935 -->

    <owl:NamedIndividual rdf:about="http://example.org/character_2935">
        <rdf:type rdf:resource="&obo;CDAO_0000075"/>
        <rdfs:label>Lateral propodeal carina shape</rdfs:label>
        <mx-database:has_mx_id rdf:datatype="&xsd;integer">2935</mx-database:has_mx_id>
        <rdfs:comment>This character is not applicable if the median propodeal projection is present (e.g. in Conostigmus clavatus and C. ballescoracas).</rdfs:comment>
        <mx-database:can_have_state rdf:resource="http://example.org/state_26575"/>
        <mx-database:can_have_state rdf:resource="http://example.org/state_28506"/>
        <mx-database:can_have_state rdf:resource="http://example.org/state_8265"/>
        <mx-database:can_have_state rdf:resource="http://example.org/state_8266"/>
    </owl:NamedIndividual>
    


    <!-- http://example.org/character_2936 -->

    <owl:NamedIndividual rdf:about="http://example.org/character_2936">
        <rdf:type rdf:resource="&obo;CDAO_0000075"/>
        <rdfs:label>Anteromedian projection of the metanoto-propodeo-metapecto-mesopectal complex count</rdfs:label>
        <mx-database:has_mx_id rdf:datatype="&xsd;integer">2936</mx-database:has_mx_id>
        <rdfs:comment>Formerly &quot;median projection of lateral propodeal carina presence&quot;rn-Trietsch 6/25/15</rdfs:comment>
        <mx-database:can_have_state rdf:resource="http://example.org/state_8268"/>
        <mx-database:can_have_state rdf:resource="http://example.org/state_8269"/>
    </owl:NamedIndividual>
    


    <!-- http://example.org/character_2937 -->

    <owl:NamedIndividual rdf:about="http://example.org/character_2937">
        <rdf:type rdf:resource="&obo;CDAO_0000075"/>
        <rdfs:label>Carina limiting posteriorly antecosta count</rdfs:label>
        <mx-database:has_mx_id rdf:datatype="&xsd;integer">2937</mx-database:has_mx_id>
        <mx-database:can_have_state rdf:resource="http://example.org/state_8274"/>
        <mx-database:can_have_state rdf:resource="http://example.org/state_8275"/>
    </owl:NamedIndividual>
    


    <!-- http://example.org/character_2944 -->

    <owl:NamedIndividual rdf:about="http://example.org/character_2944">
        <rdf:type rdf:resource="&obo;CDAO_0000075"/>
        <rdfs:label>Speculum ventral limit</rdfs:label>
        <mx-database:has_mx_id rdf:datatype="&xsd;integer">2944</mx-database:has_mx_id>
        <rdfs:comment>&lt;p&gt;The speculum is the area of the mesopleuron that corresponds to the site of origin of the anterior mesopleuro-mesofurcal muscle. The speculum is well defined in Megaspilidae by distinct longitudinal anatomical structures whereas not distinct in Ceraphronidae. Since the definition does not contains information about the external distinctness of the speculum, the character is still applicable in Ceraphronidae, where the speculum is defined only by the site of origin of the anterior mesopleuro-mesofurcal muscle.&lt;/p&gt; rnThe ventral limit of the anterior mesopleuro-mesofurcal muscle not extends ventrally of the shortest line between the meso- and metapleural pit in Malagasy Conostigmus (new term has to be created for this anatomical line!).</rdfs:comment>
        <mx-database:can_have_state rdf:resource="http://example.org/state_8279"/>
        <mx-database:can_have_state rdf:resource="http://example.org/state_8280"/>
    </owl:NamedIndividual>
    


    <!-- http://example.org/character_2946 -->

    <owl:NamedIndividual rdf:about="http://example.org/character_2946">
        <rdf:type rdf:resource="&obo;CDAO_0000075"/>
        <rdfs:label>Scape length relative to length of F1+F2 (male)</rdfs:label>
        <mx-database:has_mx_id rdf:datatype="&xsd;integer">2946</mx-database:has_mx_id>
        <mx-database:can_have_state rdf:resource="http://example.org/state_8294"/>
        <mx-database:can_have_state rdf:resource="http://example.org/state_8295"/>
    </owl:NamedIndividual>
    


    <!-- http://example.org/character_2948 -->

    <owl:NamedIndividual rdf:about="http://example.org/character_2948">
        <rdf:type rdf:resource="&obo;CDAO_0000075"/>
        <rdfs:label>Lateral propodeal carina count</rdfs:label>
        <mx-database:has_mx_id rdf:datatype="&xsd;integer">2948</mx-database:has_mx_id>
        <mx-database:can_have_state rdf:resource="http://example.org/state_8300"/>
        <mx-database:can_have_state rdf:resource="http://example.org/state_8301"/>
    </owl:NamedIndividual>
    


    <!-- http://example.org/character_2950 -->

    <owl:NamedIndividual rdf:about="http://example.org/character_2950">
        <rdf:type rdf:resource="&obo;CDAO_0000075"/>
        <rdfs:label>Metapleural carina count</rdfs:label>
        <mx-database:has_mx_id rdf:datatype="&xsd;integer">2950</mx-database:has_mx_id>
        <rdfs:comment>&lt;p&gt;This character is not applicable if the first abdominal tergum is separated from the thorax (Xyela). The metapleural carina is present in most Ceraphronoidea and in Dinapsis. The metapleural carina is present in some Ichenumonoidea (Sharkey and Wharton 1997) and in Platygastroidea (Mikó et al. 2007)&lt;/p&gt;     </rdfs:comment>
        <mx-database:can_have_state rdf:resource="http://example.org/state_8304"/>
        <mx-database:can_have_state rdf:resource="http://example.org/state_8305"/>
    </owl:NamedIndividual>
    


    <!-- http://example.org/character_2953 -->

    <owl:NamedIndividual rdf:about="http://example.org/character_2953">
        <rdf:type rdf:resource="&obo;CDAO_0000075"/>
        <rdfs:label>Posterodorsal metapleural area shape</rdfs:label>
        <mx-database:has_mx_id rdf:datatype="&xsd;integer">2953</mx-database:has_mx_id>
        <mx-database:can_have_state rdf:resource="http://example.org/state_8308"/>
        <mx-database:can_have_state rdf:resource="http://example.org/state_8309"/>
    </owl:NamedIndividual>
    


    <!-- http://example.org/character_2974 -->

    <owl:NamedIndividual rdf:about="http://example.org/character_2974">
        <rdf:type rdf:resource="&obo;CDAO_0000075"/>
        <rdfs:label>Atrium of the anterior thoracic spiracle size</rdfs:label>
        <mx-database:has_mx_id rdf:datatype="&xsd;integer">2974</mx-database:has_mx_id>
        <rdfs:comment>&lt;p&gt;Tonapi (1951) has described the general anatomy of the thoracic and abdominal spiracles of Lygocerus sp. Similarly to some Proctotrupoidea, Evanioidea and Cynipoidea Lygocerus species possesses an attrium between the peritrema of the spiracle and the distal end of the trachea. According to Tonapi, the atrium is subdivided for two parts by an incision (atrium1 and atrium 2). The atrium is present in Ceraphronoidea as a well sclerotised, thin tube that connects the ditsal end of the trachea with the peritreme of the anterior thotacic spiracle. It’s diameter is usually equals with the distalmost diameter of the trachea, however in some Dendrocerus species it is enlarged and became 4-5x as wide as the distal trachea. The largest is perhaps in Dsp. 20 (D. vivianae MS name)&lt;/p&gt;  </rdfs:comment>
        <mx-database:can_have_state rdf:resource="http://example.org/state_8506"/>
        <mx-database:can_have_state rdf:resource="http://example.org/state_8507"/>
    </owl:NamedIndividual>
    


    <!-- http://example.org/character_3111 -->

    <owl:NamedIndividual rdf:about="http://example.org/character_3111">
        <rdf:type rdf:resource="&obo;CDAO_0000075"/>
        <rdfs:label>Mandibular tooth count</rdfs:label>
        <mx-database:has_mx_id rdf:datatype="&xsd;integer">3111</mx-database:has_mx_id>
        <rdfs:comment>K. Burks Dendrocerus World revision: In D. mexicali a subbasal tooth is present on the ventral margin.rn&lt;p&gt;Mullins et al. 2013: Evania has 3 mandibular teeth, whereas Szepligetella has 4 mandibular teeth.&lt;/p&gt; rn&lt;p&gt;Mikó et al. 2013 (Trissevania): The NL character name of the original character of Mullins et al. 2012: “Mandibular teeth number” has been modified for more accuracy. Trissevaniini have 3 mandibular teeth.&lt;/p&gt;     </rdfs:comment>
        <mx-database:can_have_state rdf:resource="http://example.org/state_28687"/>
        <mx-database:can_have_state rdf:resource="http://example.org/state_28688"/>
        <mx-database:can_have_state rdf:resource="http://example.org/state_8774"/>
        <mx-database:can_have_state rdf:resource="http://example.org/state_8775"/>
    </owl:NamedIndividual>
    


    <!-- http://example.org/character_6509 -->

    <owl:NamedIndividual rdf:about="http://example.org/character_6509">
        <rdf:type rdf:resource="&obo;CDAO_0000075"/>
        <rdfs:label>Female ocular ocellar line vs. lateral ocellar line</rdfs:label>
        <mx-database:has_mx_id rdf:datatype="&xsd;integer">6509</mx-database:has_mx_id>
        <rdfs:comment>&lt;p&gt;Mikó et al. 2013 (Trissevaniini): &lt;span class=&quot;caps&quot;&gt;&lt;span class=&quot;caps&quot;&gt;OOL&lt;/span&gt;&lt;/span&gt; and &lt;span class=&quot;caps&quot;&gt;&lt;span class=&quot;caps&quot;&gt;LOL&lt;/span&gt;&lt;/span&gt; are almost equal in Trissevania mrymaensis whereas &lt;span class=&quot;caps&quot;&gt;&lt;span class=&quot;caps&quot;&gt;OOL&lt;/span&gt;&lt;/span&gt; is almost 2.0 times as long as &lt;span class=&quot;caps&quot;&gt;&lt;span class=&quot;caps&quot;&gt;LOL&lt;/span&gt;&lt;/span&gt; in other Trissevaniini taxa.&lt;/p&gt;  </rdfs:comment>
        <mx-database:can_have_state rdf:resource="http://example.org/state_17878"/>
        <mx-database:can_have_state rdf:resource="http://example.org/state_17879"/>
        <mx-database:can_have_state rdf:resource="http://example.org/state_28888"/>
        <mx-database:can_have_state rdf:resource="http://example.org/state_28956"/>
    </owl:NamedIndividual>
    


    <!-- http://example.org/character_6568 -->

    <owl:NamedIndividual rdf:about="http://example.org/character_6568">
        <rdf:type rdf:resource="&obo;CDAO_0000075"/>
        <rdfs:label>Body length universal</rdfs:label>
        <mx-database:has_mx_id rdf:datatype="&xsd;integer">6568</mx-database:has_mx_id>
        <rdfs:comment>&lt;p&gt;Balhoff et al. 2012: The body length is measured between the anteriormost point of the head and the posteriormost point of the metasoma.&lt;/p&gt; rnMikó et al. 2013 (Trissevaniini): The body of Trissevaniini is relatively small compared to other Evaniidae. </rdfs:comment>
        <mx-database:can_have_state rdf:resource="http://example.org/state_17940"/>
        <mx-database:can_have_state rdf:resource="http://example.org/state_17943"/>
        <mx-database:can_have_state rdf:resource="http://example.org/state_17944"/>
        <mx-database:can_have_state rdf:resource="http://example.org/state_17945"/>
        <mx-database:can_have_state rdf:resource="http://example.org/state_17958"/>
        <mx-database:can_have_state rdf:resource="http://example.org/state_26273"/>
        <mx-database:can_have_state rdf:resource="http://example.org/state_26274"/>
        <mx-database:can_have_state rdf:resource="http://example.org/state_26275"/>
        <mx-database:can_have_state rdf:resource="http://example.org/state_26276"/>
        <mx-database:can_have_state rdf:resource="http://example.org/state_26277"/>
        <mx-database:can_have_state rdf:resource="http://example.org/state_28955"/>
        <mx-database:can_have_state rdf:resource="http://example.org/state_30126"/>
        <mx-database:can_have_state rdf:resource="http://example.org/state_30127"/>
        <mx-database:can_have_state rdf:resource="http://example.org/state_30128"/>
        <mx-database:can_have_state rdf:resource="http://example.org/state_30129"/>
        <mx-database:can_have_state rdf:resource="http://example.org/state_30130"/>
        <mx-database:can_have_state rdf:resource="http://example.org/state_30131"/>
        <mx-database:can_have_state rdf:resource="http://example.org/state_30132"/>
        <mx-database:can_have_state rdf:resource="http://example.org/state_30133"/>
        <mx-database:can_have_state rdf:resource="http://example.org/state_30134"/>
        <mx-database:can_have_state rdf:resource="http://example.org/state_30135"/>
        <mx-database:can_have_state rdf:resource="http://example.org/state_30136"/>
    </owl:NamedIndividual>
    


    <!-- http://example.org/character_7322 -->

    <owl:NamedIndividual rdf:about="http://example.org/character_7322">
        <rdf:type rdf:resource="&obo;CDAO_0000075"/>
        <rdfs:label>Parossiculus count (parossiculus and gonostipes fusion)</rdfs:label>
        <mx-database:has_mx_id rdf:datatype="&xsd;integer">7322</mx-database:has_mx_id>
        <rdfs:comment>The parossiculus is absent (fused with the gonostipes) from Megischus, Pseudofoenus and from numerous Ceraphronoidea taxa. The site of “fusion” might be marked by the submedian notch on the distoventral margin of gonoforceps (see character 21).rnThis character is modified after character 328 of Schulmeister 2003.rn</rdfs:comment>
        <mx-database:can_have_state rdf:resource="http://example.org/state_19878"/>
        <mx-database:can_have_state rdf:resource="http://example.org/state_19883"/>
    </owl:NamedIndividual>
    


    <!-- http://example.org/character_9468 -->

    <owl:NamedIndividual rdf:about="http://example.org/character_9468">
        <rdf:type rdf:resource="&obo;CDAO_0000075"/>
        <rdfs:label>Head height vs. head length</rdfs:label>
        <mx-database:has_mx_id rdf:datatype="&xsd;integer">9468</mx-database:has_mx_id>
        <rdfs:comment>Head 1.5-2 times as high as long (Mistake in Mikó et al. 2010 generic description!) in Xenomerus.</rdfs:comment>
        <mx-database:can_have_state rdf:resource="http://example.org/state_27135"/>
        <mx-database:can_have_state rdf:resource="http://example.org/state_28883"/>
        <mx-database:can_have_state rdf:resource="http://example.org/state_28962"/>
    </owl:NamedIndividual>
    


    <!-- http://example.org/character_9636 -->

    <owl:NamedIndividual rdf:about="http://example.org/character_9636">
        <rdf:type rdf:resource="&obo;CDAO_0000075"/>
        <rdfs:label>Male ocular ocellar line vs. lateral ocellar line</rdfs:label>
        <mx-database:has_mx_id rdf:datatype="&xsd;integer">9636</mx-database:has_mx_id>
        <mx-database:can_have_state rdf:resource="http://example.org/state_28886"/>
        <mx-database:can_have_state rdf:resource="http://example.org/state_28958"/>
    </owl:NamedIndividual>
    


    <!-- http://example.org/character_9637 -->

    <owl:NamedIndividual rdf:about="http://example.org/character_9637">
        <rdf:type rdf:resource="&obo;CDAO_0000075"/>
        <rdfs:label>Male ocular ocellar line vs. posterior ocellar line</rdfs:label>
        <mx-database:has_mx_id rdf:datatype="&xsd;integer">9637</mx-database:has_mx_id>
        <mx-database:can_have_state rdf:resource="http://example.org/state_28887"/>
        <mx-database:can_have_state rdf:resource="http://example.org/state_28957"/>
    </owl:NamedIndividual>
    


    <!-- http://example.org/character_9639 -->

    <owl:NamedIndividual rdf:about="http://example.org/character_9639">
        <rdf:type rdf:resource="&obo;CDAO_0000075"/>
        <rdfs:label>Harpe length</rdfs:label>
        <mx-database:has_mx_id rdf:datatype="&xsd;integer">9639</mx-database:has_mx_id>
        <rdfs:comment>&lt;p&gt;Malagashi Megaspilidae: Harpe elongate in species 3 and not elongate in species 1.&lt;/p&gt;rn&lt;p&gt;Character needs to be standardized. In C. babaiax the harpe as long as the gonosytle/volella complex in lateral view whereas in C. pseudobabaiax the harpe 0.7 length of gonostyle.&lt;/p&gt; </rdfs:comment>
        <mx-database:can_have_state rdf:resource="http://example.org/state_28704"/>
        <mx-database:can_have_state rdf:resource="http://example.org/state_28705"/>
    </owl:NamedIndividual>
    


    <!-- http://example.org/character_9642 -->

    <owl:NamedIndividual rdf:about="http://example.org/character_9642">
        <rdf:type rdf:resource="&obo;CDAO_0000075"/>
        <rdfs:label>Preoccipital furrow anterior end</rdfs:label>
        <mx-database:has_mx_id rdf:datatype="&xsd;integer">9642</mx-database:has_mx_id>
        <mx-database:can_have_state rdf:resource="http://example.org/state_27540"/>
        <mx-database:can_have_state rdf:resource="http://example.org/state_27541"/>
    </owl:NamedIndividual>
    


    <!-- http://example.org/character_9643 -->

    <owl:NamedIndividual rdf:about="http://example.org/character_9643">
        <rdf:type rdf:resource="&obo;CDAO_0000075"/>
        <rdfs:label>Female first flagellomere length vs. pedicel </rdfs:label>
        <mx-database:has_mx_id rdf:datatype="&xsd;integer">9643</mx-database:has_mx_id>
        <rdfs:comment>&lt;p&gt;rnIn a few C. albovarius the pedicel is slightly shorter, but in others they are about the same length.--Carolyn 5/20/15rn&lt;br&gt;rn&lt;br&gt;rnMalagasy Megaspilidae: The first flagellomere is 2 times as long as the pedicel in species 5 and 6 and it is more than 3 times longer than pedicel in species 1, 3, 4.&lt;/p&gt;  </rdfs:comment>
        <mx-database:can_have_state rdf:resource="http://example.org/state_28783"/>
        <mx-database:can_have_state rdf:resource="http://example.org/state_30200"/>
        <mx-database:can_have_state rdf:resource="http://example.org/state_30201"/>
        <mx-database:can_have_state rdf:resource="http://example.org/state_30202"/>
        <mx-database:can_have_state rdf:resource="http://example.org/state_30203"/>
        <mx-database:can_have_state rdf:resource="http://example.org/state_30204"/>
        <mx-database:can_have_state rdf:resource="http://example.org/state_30205"/>
        <mx-database:can_have_state rdf:resource="http://example.org/state_30206"/>
        <mx-database:can_have_state rdf:resource="http://example.org/state_30207"/>
        <mx-database:can_have_state rdf:resource="http://example.org/state_30208"/>
        <mx-database:can_have_state rdf:resource="http://example.org/state_30209"/>
    </owl:NamedIndividual>
    


    <!-- http://example.org/character_9661 -->

    <owl:NamedIndividual rdf:about="http://example.org/character_9661">
        <rdf:type rdf:resource="&obo;CDAO_0000075"/>
        <rdfs:label>Preoccipital furrow count</rdfs:label>
        <mx-database:has_mx_id rdf:datatype="&xsd;integer">9661</mx-database:has_mx_id>
        <rdfs:comment>&lt;p&gt;The preoccipital furrow is absent from Conotigmus fischeri n. sp. (Malagasy Megaspilidae). The anteriormost point of the furrow is often marked by a larger fovea in larger specimens.&lt;/p&gt;  </rdfs:comment>
        <mx-database:can_have_state rdf:resource="http://example.org/state_27542"/>
        <mx-database:can_have_state rdf:resource="http://example.org/state_27543"/>
    </owl:NamedIndividual>
    


    <!-- http://example.org/character_9750 -->

    <owl:NamedIndividual rdf:about="http://example.org/character_9750">
        <rdf:type rdf:resource="&obo;CDAO_0000075"/>
        <rdfs:label>Head height (lateral view) vs. eye height (anterior view)</rdfs:label>
        <mx-database:has_mx_id rdf:datatype="&xsd;integer">9750</mx-database:has_mx_id>
        <mx-database:can_have_state rdf:resource="http://example.org/state_28882"/>
        <mx-database:can_have_state rdf:resource="http://example.org/state_28963"/>
        <mx-database:can_have_state rdf:resource="http://example.org/state_30113"/>
        <mx-database:can_have_state rdf:resource="http://example.org/state_30114"/>
        <mx-database:can_have_state rdf:resource="http://example.org/state_30115"/>
    </owl:NamedIndividual>
    


    <!-- http://example.org/character_9751 -->

    <owl:NamedIndividual rdf:about="http://example.org/character_9751">
        <rdf:type rdf:resource="&obo;CDAO_0000075"/>
        <rdfs:label>Head width vs. head height</rdfs:label>
        <mx-database:has_mx_id rdf:datatype="&xsd;integer">9751</mx-database:has_mx_id>
        <mx-database:can_have_state rdf:resource="http://example.org/state_28885"/>
        <mx-database:can_have_state rdf:resource="http://example.org/state_28960"/>
    </owl:NamedIndividual>
    


    <!-- http://example.org/character_9754 -->

    <owl:NamedIndividual rdf:about="http://example.org/character_9754">
        <rdf:type rdf:resource="&obo;CDAO_0000075"/>
        <rdfs:label>Sensillar patch of the male flagellomere pattern</rdfs:label>
        <mx-database:has_mx_id rdf:datatype="&xsd;integer">9754</mx-database:has_mx_id>
        <rdfs:comment>Formerly &quot;male specific sensilla row on flagellomeres pattern&quot;rn--Trietsch 6/25/15rnrnrnrn&lt;p&gt;In Conostigmus madagascariensis and in C. fianarantsoaensis smaller specimens have a shorter row of sensilla occupying the last 1/5th of the flagellomere whereas larger specimens have sensillar row extending along the entire length of the flagellomere.&lt;/p&gt; rn&lt;p&gt;In Conostigmus macrocupulus and C. missyhazeni the setal row extends along the entire length of the 5th flagellomere.&lt;br&gt;rnIn Conostigmus lucidus row of sensilla occupying the last 1/10th of the fourth flagellomere.&lt;/p&gt;rn&lt;p&gt;In larger Conostigmus longulus specimens male specific sensilla are present distally on F5 whereas in smaller specimens male specific sensilla row is present only on F5 where they extend along the entire length of the flagellomere.&lt;/p&gt; rnIn Dendrocerus mexicali male specific sensilla on the F6-F9.</rdfs:comment>
        <mx-database:can_have_state rdf:resource="http://example.org/state_28689"/>
        <mx-database:can_have_state rdf:resource="http://example.org/state_28744"/>
        <mx-database:can_have_state rdf:resource="http://example.org/state_28827"/>
    </owl:NamedIndividual>
    


    <!-- http://example.org/character_9756 -->

    <owl:NamedIndividual rdf:about="http://example.org/character_9756">
        <rdf:type rdf:resource="&obo;CDAO_0000075"/>
        <rdfs:label>Head width vs. interorbital space</rdfs:label>
        <mx-database:has_mx_id rdf:datatype="&xsd;integer">9756</mx-database:has_mx_id>
        <mx-database:can_have_state rdf:resource="http://example.org/state_28884"/>
        <mx-database:can_have_state rdf:resource="http://example.org/state_28961"/>
    </owl:NamedIndividual>
    


    <!-- http://example.org/character_9757 -->

    <owl:NamedIndividual rdf:about="http://example.org/character_9757">
        <rdf:type rdf:resource="&obo;CDAO_0000075"/>
        <rdfs:label>Transversely reticulate region on frons count</rdfs:label>
        <mx-database:has_mx_id rdf:datatype="&xsd;integer">9757</mx-database:has_mx_id>
        <rdfs:comment>&lt;p&gt;Can we get a picture of this? — Carolyn 5/20/15nIn C. albovarius, it looks like the area inside the depressions above the torouli have transverse reticulation, but the rest of the head is normal. This is easier to see in the males, but I&apos;m sure that the females have it too. &lt;/p&gt; </rdfs:comment>
        <mx-database:can_have_state rdf:resource="http://example.org/state_28655"/>
        <mx-database:can_have_state rdf:resource="http://example.org/state_28656"/>
    </owl:NamedIndividual>
    


    <!-- http://example.org/character_9760 -->

    <owl:NamedIndividual rdf:about="http://example.org/character_9760">
        <rdf:type rdf:resource="&obo;CDAO_0000075"/>
        <rdfs:label>Anterior mesoscutal width vs. posterior mesoscutal width</rdfs:label>
        <mx-database:has_mx_id rdf:datatype="&xsd;integer">9760</mx-database:has_mx_id>
        <mx-database:can_have_state rdf:resource="http://example.org/state_28890"/>
        <mx-database:can_have_state rdf:resource="http://example.org/state_28964"/>
    </owl:NamedIndividual>
    


    <!-- http://example.org/character_9761 -->

    <owl:NamedIndividual rdf:about="http://example.org/character_9761">
        <rdf:type rdf:resource="&obo;CDAO_0000075"/>
        <rdfs:label>Scutoscutellar sulcus vs. transscutal articulation</rdfs:label>
        <mx-database:has_mx_id rdf:datatype="&xsd;integer">9761</mx-database:has_mx_id>
        <mx-database:can_have_state rdf:resource="http://example.org/state_28657"/>
        <mx-database:can_have_state rdf:resource="http://example.org/state_28658"/>
    </owl:NamedIndividual>
    


    <!-- http://example.org/character_9763 -->

    <owl:NamedIndividual rdf:about="http://example.org/character_9763">
        <rdf:type rdf:resource="&obo;CDAO_0000075"/>
        <rdfs:label>Occipital carina sculpture</rdfs:label>
        <mx-database:has_mx_id rdf:datatype="&xsd;integer">9763</mx-database:has_mx_id>
        <mx-database:can_have_state rdf:resource="http://example.org/state_28680"/>
        <mx-database:can_have_state rdf:resource="http://example.org/state_28681"/>
    </owl:NamedIndividual>
    


    <!-- http://example.org/character_9766 -->

    <owl:NamedIndividual rdf:about="http://example.org/character_9766">
        <rdf:type rdf:resource="&obo;CDAO_0000075"/>
        <rdfs:label>Axillular carina count</rdfs:label>
        <mx-database:has_mx_id rdf:datatype="&xsd;integer">9766</mx-database:has_mx_id>
        <mx-database:can_have_state rdf:resource="http://example.org/state_28659"/>
        <mx-database:can_have_state rdf:resource="http://example.org/state_28660"/>
    </owl:NamedIndividual>
    


    <!-- http://example.org/character_9802 -->

    <owl:NamedIndividual rdf:about="http://example.org/character_9802">
        <rdf:type rdf:resource="&obo;CDAO_0000075"/>
        <rdfs:label>Sternaulus count</rdfs:label>
        <mx-database:has_mx_id rdf:datatype="&xsd;integer">9802</mx-database:has_mx_id>
        <rdfs:comment>The sternaulus is present in most Conostigmus species.</rdfs:comment>
        <mx-database:can_have_state rdf:resource="http://example.org/state_28224"/>
        <mx-database:can_have_state rdf:resource="http://example.org/state_28225"/>
    </owl:NamedIndividual>
    


    <!-- http://example.org/character_9854 -->

    <owl:NamedIndividual rdf:about="http://example.org/character_9854">
        <rdf:type rdf:resource="&obo;CDAO_0000075"/>
        <rdfs:label>Color hue pattern</rdfs:label>
        <mx-database:has_mx_id rdf:datatype="&xsd;integer">9854</mx-database:has_mx_id>
        <mx-database:can_have_state rdf:resource="http://example.org/state_28670"/>
        <mx-database:can_have_state rdf:resource="http://example.org/state_28671"/>
        <mx-database:can_have_state rdf:resource="http://example.org/state_28672"/>
        <mx-database:can_have_state rdf:resource="http://example.org/state_28673"/>
        <mx-database:can_have_state rdf:resource="http://example.org/state_28674"/>
        <mx-database:can_have_state rdf:resource="http://example.org/state_28675"/>
        <mx-database:can_have_state rdf:resource="http://example.org/state_28676"/>
        <mx-database:can_have_state rdf:resource="http://example.org/state_28710"/>
        <mx-database:can_have_state rdf:resource="http://example.org/state_28725"/>
        <mx-database:can_have_state rdf:resource="http://example.org/state_28731"/>
        <mx-database:can_have_state rdf:resource="http://example.org/state_28737"/>
        <mx-database:can_have_state rdf:resource="http://example.org/state_28738"/>
        <mx-database:can_have_state rdf:resource="http://example.org/state_28739"/>
        <mx-database:can_have_state rdf:resource="http://example.org/state_28740"/>
        <mx-database:can_have_state rdf:resource="http://example.org/state_28747"/>
        <mx-database:can_have_state rdf:resource="http://example.org/state_28748"/>
        <mx-database:can_have_state rdf:resource="http://example.org/state_28788"/>
        <mx-database:can_have_state rdf:resource="http://example.org/state_28819"/>
        <mx-database:can_have_state rdf:resource="http://example.org/state_28820"/>
        <mx-database:can_have_state rdf:resource="http://example.org/state_28835"/>
        <mx-database:can_have_state rdf:resource="http://example.org/state_28866"/>
    </owl:NamedIndividual>
    


    <!-- http://example.org/character_9855 -->

    <owl:NamedIndividual rdf:about="http://example.org/character_9855">
        <rdf:type rdf:resource="&obo;CDAO_0000075"/>
        <rdfs:label>Color intensity pattern</rdfs:label>
        <mx-database:has_mx_id rdf:datatype="&xsd;integer">9855</mx-database:has_mx_id>
        <rdfs:comment>The intensity is provided as comparison between structures sharing the same hue.</rdfs:comment>
        <mx-database:can_have_state rdf:resource="http://example.org/state_28677"/>
        <mx-database:can_have_state rdf:resource="http://example.org/state_28711"/>
        <mx-database:can_have_state rdf:resource="http://example.org/state_28732"/>
        <mx-database:can_have_state rdf:resource="http://example.org/state_28741"/>
        <mx-database:can_have_state rdf:resource="http://example.org/state_28789"/>
        <mx-database:can_have_state rdf:resource="http://example.org/state_28836"/>
        <mx-database:can_have_state rdf:resource="http://example.org/state_28863"/>
        <mx-database:can_have_state rdf:resource="http://example.org/state_30199"/>
    </owl:NamedIndividual>
    


    <!-- http://example.org/character_9864 -->

    <owl:NamedIndividual rdf:about="http://example.org/character_9864">
        <rdf:type rdf:resource="&obo;CDAO_0000075"/>
        <rdfs:label>Cephalic size (csb)</rdfs:label>
        <mx-database:has_mx_id rdf:datatype="&xsd;integer">9864</mx-database:has_mx_id>
        <rdfs:comment>Aritmetic mean of dorsal head width and head height in frontal view. This metric is generally used in Formicidae species description as a less variable indicator of the body size.</rdfs:comment>
        <mx-database:can_have_state rdf:resource="http://example.org/state_28873"/>
        <mx-database:can_have_state rdf:resource="http://example.org/state_28966"/>
    </owl:NamedIndividual>
    


    <!-- http://example.org/character_9901 -->

    <owl:NamedIndividual rdf:about="http://example.org/character_9901">
        <rdf:type rdf:resource="&obo;CDAO_0000075"/>
        <rdfs:label>Distal margin of male abdominal sternum 9 shape</rdfs:label>
        <mx-database:has_mx_id rdf:datatype="&xsd;integer">9901</mx-database:has_mx_id>
        <mx-database:can_have_state rdf:resource="http://example.org/state_28667"/>
        <mx-database:can_have_state rdf:resource="http://example.org/state_28668"/>
        <mx-database:can_have_state rdf:resource="http://example.org/state_28669"/>
    </owl:NamedIndividual>
    


    <!-- http://example.org/character_9902 -->

    <owl:NamedIndividual rdf:about="http://example.org/character_9902">
        <rdf:type rdf:resource="&obo;CDAO_0000075"/>
        <rdfs:label>Cupula length vs. gonostyle-volsella complex length</rdfs:label>
        <mx-database:has_mx_id rdf:datatype="&xsd;integer">9902</mx-database:has_mx_id>
        <mx-database:can_have_state rdf:resource="http://example.org/state_28696"/>
        <mx-database:can_have_state rdf:resource="http://example.org/state_28697"/>
    </owl:NamedIndividual>
    


    <!-- http://example.org/character_9904 -->

    <owl:NamedIndividual rdf:about="http://example.org/character_9904">
        <rdf:type rdf:resource="&obo;CDAO_0000075"/>
        <rdfs:label>Supraclypeal depression count</rdfs:label>
        <mx-database:has_mx_id rdf:datatype="&xsd;integer">9904</mx-database:has_mx_id>
        <rdfs:comment>&lt;p&gt;The supraclypeal depression is not on HAO portalrn&lt;br&gt;rn&lt;br&gt;rnAlso, shouldn&apos;t this be before the previous character, which distinguishes the structure of this character? -- Carolyn 5/20/15&lt;/p&gt; </rdfs:comment>
        <mx-database:can_have_state rdf:resource="http://example.org/state_28683"/>
        <mx-database:can_have_state rdf:resource="http://example.org/state_28684"/>
    </owl:NamedIndividual>
    


    <!-- http://example.org/character_9905 -->

    <owl:NamedIndividual rdf:about="http://example.org/character_9905">
        <rdf:type rdf:resource="&obo;CDAO_0000075"/>
        <rdfs:label>Supraclypeal depression structure</rdfs:label>
        <mx-database:has_mx_id rdf:datatype="&xsd;integer">9905</mx-database:has_mx_id>
        <rdfs:comment>The supraclypeal depression is shallow in most species and deep in Conostigmus lucidus and in one specimen of C. madagascariensis (PSUCIM_2044509).</rdfs:comment>
        <mx-database:can_have_state rdf:resource="http://example.org/state_28685"/>
        <mx-database:can_have_state rdf:resource="http://example.org/state_28686"/>
    </owl:NamedIndividual>
    


    <!-- http://example.org/character_9910 -->

    <owl:NamedIndividual rdf:about="http://example.org/character_9910">
        <rdf:type rdf:resource="&obo;CDAO_0000075"/>
        <rdfs:label>Torulo-clypeal carina count</rdfs:label>
        <mx-database:has_mx_id rdf:datatype="&xsd;integer">9910</mx-database:has_mx_id>
        <rdfs:comment>&lt;p&gt; This needs to be entered on &lt;span class=&quot;caps&quot;&gt;HAO&lt;/span&gt; portal. A picture would be helpful too.&lt;br&gt;n&lt;br&gt;n&lt;br&gt;nIf this is the carina between the dorsal margin of the clypeus and the ventral part of the toruli, then it is present in C. albovarius, expect for specimen 98351, which I think may be a female of another species. I do not see it in that specimen. —Carolyn 5/20/15&lt;/p&gt;  </rdfs:comment>
        <mx-database:can_have_state rdf:resource="http://example.org/state_28708"/>
        <mx-database:can_have_state rdf:resource="http://example.org/state_28709"/>
    </owl:NamedIndividual>
    


    <!-- http://example.org/character_9912 -->

    <owl:NamedIndividual rdf:about="http://example.org/character_9912">
        <rdf:type rdf:resource="&obo;CDAO_0000075"/>
        <rdfs:label>Dorsomedian conjunctiva of the gonostyle-volsella complex count</rdfs:label>
        <mx-database:has_mx_id rdf:datatype="&xsd;integer">9912</mx-database:has_mx_id>
        <mx-database:can_have_state rdf:resource="http://example.org/state_28717"/>
        <mx-database:can_have_state rdf:resource="http://example.org/state_28718"/>
    </owl:NamedIndividual>
    


    <!-- http://example.org/character_9916 -->

    <owl:NamedIndividual rdf:about="http://example.org/character_9916">
        <rdf:type rdf:resource="&obo;CDAO_0000075"/>
        <rdfs:label>Median region of intertorular area shape</rdfs:label>
        <mx-database:has_mx_id rdf:datatype="&xsd;integer">9916</mx-database:has_mx_id>
        <rdfs:comment>&lt;p&gt;&lt;em&gt;I’m not sure if it’s either in C. albovarius. In some it looks flatter, but in others it looks like the center bugles out, and on either side are two separate depressions. -- Carolyn 5/20/15  &lt;/em&gt;&lt;/p&gt; </rdfs:comment>
        <mx-database:can_have_state rdf:resource="http://example.org/state_28733"/>
        <mx-database:can_have_state rdf:resource="http://example.org/state_28734"/>
    </owl:NamedIndividual>
    


    <!-- http://example.org/character_9920 -->

    <owl:NamedIndividual rdf:about="http://example.org/character_9920">
        <rdf:type rdf:resource="&obo;CDAO_0000075"/>
        <rdfs:label>Median mesoscutal sulcus posterior end</rdfs:label>
        <mx-database:has_mx_id rdf:datatype="&xsd;integer">9920</mx-database:has_mx_id>
        <mx-database:can_have_state rdf:resource="http://example.org/state_28749"/>
        <mx-database:can_have_state rdf:resource="http://example.org/state_28750"/>
    </owl:NamedIndividual>
    


    <!-- http://example.org/character_9921 -->

    <owl:NamedIndividual rdf:about="http://example.org/character_9921">
        <rdf:type rdf:resource="&obo;CDAO_0000075"/>
        <rdfs:label>Mesoscutal length vs anterior mesoscutal width</rdfs:label>
        <mx-database:has_mx_id rdf:datatype="&xsd;integer">9921</mx-database:has_mx_id>
        <mx-database:can_have_state rdf:resource="http://example.org/state_28889"/>
        <mx-database:can_have_state rdf:resource="http://example.org/state_28965"/>
    </owl:NamedIndividual>
    


    <!-- http://example.org/character_9922 -->

    <owl:NamedIndividual rdf:about="http://example.org/character_9922">
        <rdf:type rdf:resource="&obo;CDAO_0000075"/>
        <rdfs:label>Posteromedian process of the mesoscutellum count</rdfs:label>
        <mx-database:has_mx_id rdf:datatype="&xsd;integer">9922</mx-database:has_mx_id>
        <rdfs:comment>HAO class &quot;Posteromedian process of the mesoscutellum&quot; has to be created.</rdfs:comment>
        <mx-database:can_have_state rdf:resource="http://example.org/state_28753"/>
        <mx-database:can_have_state rdf:resource="http://example.org/state_28754"/>
    </owl:NamedIndividual>
    


    <!-- http://example.org/character_9923 -->

    <owl:NamedIndividual rdf:about="http://example.org/character_9923">
        <rdf:type rdf:resource="&obo;CDAO_0000075"/>
        <rdfs:label>Posteromedian process of the mesoscutellum shape</rdfs:label>
        <mx-database:has_mx_id rdf:datatype="&xsd;integer">9923</mx-database:has_mx_id>
        <mx-database:can_have_state rdf:resource="http://example.org/state_28755"/>
        <mx-database:can_have_state rdf:resource="http://example.org/state_28756"/>
    </owl:NamedIndividual>
    


    <!-- http://example.org/character_9925 -->

    <owl:NamedIndividual rdf:about="http://example.org/character_9925">
        <rdf:type rdf:resource="&obo;CDAO_0000075"/>
        <rdfs:label>Basal resilin-rich area of male antennal branches count</rdfs:label>
        <mx-database:has_mx_id rdf:datatype="&xsd;integer">9925</mx-database:has_mx_id>
        <rdfs:comment>Basal resilin-rich area of male antennal branches</rdfs:comment>
        <mx-database:can_have_state rdf:resource="http://example.org/state_28759"/>
        <mx-database:can_have_state rdf:resource="http://example.org/state_28760"/>
    </owl:NamedIndividual>
    


    <!-- http://example.org/character_9926 -->

    <owl:NamedIndividual rdf:about="http://example.org/character_9926">
        <rdf:type rdf:resource="&obo;CDAO_0000075"/>
        <rdfs:label>Branch of male flagellomere 5 length compared to flagellomere 5</rdfs:label>
        <mx-database:has_mx_id rdf:datatype="&xsd;integer">9926</mx-database:has_mx_id>
        <rdfs:comment>Length of branch of male flagellomere 5 compared to length of flagellomere 5</rdfs:comment>
        <mx-database:can_have_state rdf:resource="http://example.org/state_28761"/>
        <mx-database:can_have_state rdf:resource="http://example.org/state_28762"/>
        <mx-database:can_have_state rdf:resource="http://example.org/state_28763"/>
    </owl:NamedIndividual>
    


    <!-- http://example.org/character_9927 -->

    <owl:NamedIndividual rdf:about="http://example.org/character_9927">
        <rdf:type rdf:resource="&obo;CDAO_0000075"/>
        <rdfs:label>Flagellomere branch count</rdfs:label>
        <mx-database:has_mx_id rdf:datatype="&xsd;integer">9927</mx-database:has_mx_id>
        <rdfs:comment>The number of flagellomeres bearing branches</rdfs:comment>
        <mx-database:can_have_state rdf:resource="http://example.org/state_28764"/>
        <mx-database:can_have_state rdf:resource="http://example.org/state_28765"/>
        <mx-database:can_have_state rdf:resource="http://example.org/state_28766"/>
        <mx-database:can_have_state rdf:resource="http://example.org/state_28767"/>
        <mx-database:can_have_state rdf:resource="http://example.org/state_28768"/>
        <mx-database:can_have_state rdf:resource="http://example.org/state_28769"/>
        <mx-database:can_have_state rdf:resource="http://example.org/state_28770"/>
    </owl:NamedIndividual>
    


    <!-- http://example.org/character_9928 -->

    <owl:NamedIndividual rdf:about="http://example.org/character_9928">
        <rdf:type rdf:resource="&obo;CDAO_0000075"/>
        <rdfs:label>Flagellomere 6 length compared to flagellomeres 7+8</rdfs:label>
        <mx-database:has_mx_id rdf:datatype="&xsd;integer">9928</mx-database:has_mx_id>
        <rdfs:comment>The length of the sixth flagellomere compared to the lengths of the seventh and eighth flagellmoeres combined</rdfs:comment>
        <mx-database:can_have_state rdf:resource="http://example.org/state_28771"/>
        <mx-database:can_have_state rdf:resource="http://example.org/state_28772"/>
        <mx-database:can_have_state rdf:resource="http://example.org/state_28773"/>
    </owl:NamedIndividual>
    


    <!-- http://example.org/character_9929 -->

    <owl:NamedIndividual rdf:about="http://example.org/character_9929">
        <rdf:type rdf:resource="&obo;CDAO_0000075"/>
        <rdfs:label>Branch of male flagellomere 5 length compared to flagellomere 6</rdfs:label>
        <mx-database:has_mx_id rdf:datatype="&xsd;integer">9929</mx-database:has_mx_id>
        <rdfs:comment>Branch of male flagellomere 5 length compared to length of flagellomere 6</rdfs:comment>
        <mx-database:can_have_state rdf:resource="http://example.org/state_28774"/>
        <mx-database:can_have_state rdf:resource="http://example.org/state_28775"/>
        <mx-database:can_have_state rdf:resource="http://example.org/state_28776"/>
    </owl:NamedIndividual>
    


    <!-- http://example.org/character_9932 -->

    <owl:NamedIndividual rdf:about="http://example.org/character_9932">
        <rdf:type rdf:resource="&obo;CDAO_0000075"/>
        <rdfs:label>Dorsal margin of occipital carina vs. dorsal margin of lateral ocellus in lateral view</rdfs:label>
        <mx-database:has_mx_id rdf:datatype="&xsd;integer">9932</mx-database:has_mx_id>
        <mx-database:can_have_state rdf:resource="http://example.org/state_28786"/>
        <mx-database:can_have_state rdf:resource="http://example.org/state_28787"/>
    </owl:NamedIndividual>
    


    <!-- http://example.org/character_9933 -->

    <owl:NamedIndividual rdf:about="http://example.org/character_9933">
        <rdf:type rdf:resource="&obo;CDAO_0000075"/>
        <rdfs:label>Preoccipital carina shape</rdfs:label>
        <mx-database:has_mx_id rdf:datatype="&xsd;integer">9933</mx-database:has_mx_id>
        <rdfs:comment>The preoccipital carina is present in some C. clavatus species and represented by a complete carina posterior to compound eyes and by some irregular, not continuous carinae on the dorsal region of the vertex.</rdfs:comment>
        <mx-database:can_have_state rdf:resource="http://example.org/state_28790"/>
        <mx-database:can_have_state rdf:resource="http://example.org/state_28791"/>
        <mx-database:can_have_state rdf:resource="http://example.org/state_28826"/>
    </owl:NamedIndividual>
    


    <!-- http://example.org/character_9934 -->

    <owl:NamedIndividual rdf:about="http://example.org/character_9934">
        <rdf:type rdf:resource="&obo;CDAO_0000075"/>
        <rdfs:label>Median flange of occipital carina count</rdfs:label>
        <mx-database:has_mx_id rdf:datatype="&xsd;integer">9934</mx-database:has_mx_id>
        <rdfs:comment>Mikó et al. 2015 (Malagasy): The median flange and submedian flanges of the occipital carina is present in C. clavatus. These anatomical structures are also present in Megaspilus and in numerous Ceraphronidae.</rdfs:comment>
        <mx-database:can_have_state rdf:resource="http://example.org/state_28792"/>
        <mx-database:can_have_state rdf:resource="http://example.org/state_28793"/>
    </owl:NamedIndividual>
    


    <!-- http://example.org/character_9935 -->

    <owl:NamedIndividual rdf:about="http://example.org/character_9935">
        <rdf:type rdf:resource="&obo;CDAO_0000075"/>
        <rdfs:label>Submedial flange of occipital carina count</rdfs:label>
        <mx-database:has_mx_id rdf:datatype="&xsd;integer">9935</mx-database:has_mx_id>
        <rdfs:comment>&lt;p&gt;Mikó et al. 2015 (Malagasy): The median flange and submedian flanges of the occipital carina is present in C. clavatus. These anatomical structures are also present in Megaspilus and in numerous Ceraphronidae.&lt;/p&gt; rnrnThe term should be &quot;submedial&quot; not &quot;submedian&quot;</rdfs:comment>
        <mx-database:can_have_state rdf:resource="http://example.org/state_28794"/>
        <mx-database:can_have_state rdf:resource="http://example.org/state_28795"/>
    </owl:NamedIndividual>
    


    <!-- http://example.org/character_9936 -->

    <owl:NamedIndividual rdf:about="http://example.org/character_9936">
        <rdf:type rdf:resource="&obo;CDAO_0000075"/>
        <rdfs:label>Subtorular carina count</rdfs:label>
        <mx-database:has_mx_id rdf:datatype="&xsd;integer">9936</mx-database:has_mx_id>
        <rdfs:comment>The subtorular carina is present in Conostigmus clavatus.</rdfs:comment>
        <mx-database:can_have_state rdf:resource="http://example.org/state_28797"/>
        <mx-database:can_have_state rdf:resource="http://example.org/state_28798"/>
    </owl:NamedIndividual>
    


    <!-- http://example.org/character_9937 -->

    <owl:NamedIndividual rdf:about="http://example.org/character_9937">
        <rdf:type rdf:resource="&obo;CDAO_0000075"/>
        <rdfs:label>Female ninth flagellomere length</rdfs:label>
        <mx-database:has_mx_id rdf:datatype="&xsd;integer">9937</mx-database:has_mx_id>
        <mx-database:can_have_state rdf:resource="http://example.org/state_28801"/>
        <mx-database:can_have_state rdf:resource="http://example.org/state_28814"/>
        <mx-database:can_have_state rdf:resource="http://example.org/state_30180"/>
    </owl:NamedIndividual>
    


    <!-- http://example.org/character_9938 -->

    <owl:NamedIndividual rdf:about="http://example.org/character_9938">
        <rdf:type rdf:resource="&obo;CDAO_0000075"/>
        <rdfs:label>Rugose region on frons count</rdfs:label>
        <mx-database:has_mx_id rdf:datatype="&xsd;integer">9938</mx-database:has_mx_id>
        <rdfs:comment>Rugose region on frons is present in larger and medium sized specimens of Conostigmus clavatus and absent from smaller specimens.</rdfs:comment>
        <mx-database:can_have_state rdf:resource="http://example.org/state_28802"/>
        <mx-database:can_have_state rdf:resource="http://example.org/state_28803"/>
    </owl:NamedIndividual>
    


    <!-- http://example.org/character_9940 -->

    <owl:NamedIndividual rdf:about="http://example.org/character_9940">
        <rdf:type rdf:resource="&obo;CDAO_0000075"/>
        <rdfs:label>Distoventral submedian corner of the cupula count</rdfs:label>
        <mx-database:has_mx_id rdf:datatype="&xsd;integer">9940</mx-database:has_mx_id>
        <rdfs:comment>&lt;p&gt;The corner is present in Conostigmus clavatus and Conostigmus crassicornis.&lt;/p&gt;rn</rdfs:comment>
        <mx-database:can_have_state rdf:resource="http://example.org/state_28806"/>
        <mx-database:can_have_state rdf:resource="http://example.org/state_28807"/>
    </owl:NamedIndividual>
    


    <!-- http://example.org/coding_522192 -->

    <owl:NamedIndividual rdf:about="http://example.org/coding_522192">
        <rdf:type rdf:resource="&obo;CDAO_0000008"/>
        <rdfs:label>id: 522192</rdfs:label>
        <mx-database:has_mx_id rdf:datatype="&xsd;integer">522192</mx-database:has_mx_id>
        <obo:CDAO_0000205 rdf:resource="http://example.org/character_9928"/>
        <obo:CDAO_0000184 rdf:resource="http://example.org/state_28772"/>
        <obo:CDAO_0000191 rdf:resource="http://example.org/otu_24716/"/>
    </owl:NamedIndividual>
    


    <!-- http://example.org/coding_522193 -->

    <owl:NamedIndividual rdf:about="http://example.org/coding_522193">
        <rdf:type rdf:resource="&obo;CDAO_0000008"/>
        <rdfs:label>id: 522193</rdfs:label>
        <mx-database:has_mx_id rdf:datatype="&xsd;integer">522193</mx-database:has_mx_id>
        <obo:CDAO_0000205 rdf:resource="http://example.org/character_9927"/>
        <obo:CDAO_0000184 rdf:resource="http://example.org/state_28769"/>
        <obo:CDAO_0000191 rdf:resource="http://example.org/otu_24716/"/>
    </owl:NamedIndividual>
    


    <!-- http://example.org/coding_522194 -->

    <owl:NamedIndividual rdf:about="http://example.org/coding_522194">
        <rdf:type rdf:resource="&obo;CDAO_0000008"/>
        <rdfs:label>id: 522194</rdfs:label>
        <mx-database:has_mx_id rdf:datatype="&xsd;integer">522194</mx-database:has_mx_id>
        <obo:CDAO_0000205 rdf:resource="http://example.org/character_9922"/>
        <obo:CDAO_0000184 rdf:resource="http://example.org/state_28753"/>
        <obo:CDAO_0000191 rdf:resource="http://example.org/otu_24716/"/>
    </owl:NamedIndividual>
    


    <!-- http://example.org/coding_522195 -->

    <owl:NamedIndividual rdf:about="http://example.org/coding_522195">
        <rdf:type rdf:resource="&obo;CDAO_0000008"/>
        <rdfs:label>id: 522195</rdfs:label>
        <mx-database:has_mx_id rdf:datatype="&xsd;integer">522195</mx-database:has_mx_id>
        <obo:CDAO_0000205 rdf:resource="http://example.org/character_9923"/>
        <obo:CDAO_0000184 rdf:resource="http://example.org/state_28756"/>
        <obo:CDAO_0000191 rdf:resource="http://example.org/otu_24716/"/>
    </owl:NamedIndividual>
    


    <!-- http://example.org/coding_522197 -->

    <owl:NamedIndividual rdf:about="http://example.org/coding_522197">
        <rdf:type rdf:resource="&obo;CDAO_0000008"/>
        <rdfs:label>id: 522197</rdfs:label>
        <mx-database:has_mx_id rdf:datatype="&xsd;integer">522197</mx-database:has_mx_id>
        <obo:CDAO_0000205 rdf:resource="http://example.org/character_9925"/>
        <obo:CDAO_0000184 rdf:resource="http://example.org/state_28759"/>
        <obo:CDAO_0000191 rdf:resource="http://example.org/otu_24716/"/>
    </owl:NamedIndividual>
    


    <!-- http://example.org/coding_522198 -->

    <owl:NamedIndividual rdf:about="http://example.org/coding_522198">
        <rdf:type rdf:resource="&obo;CDAO_0000008"/>
        <rdfs:label>id: 522198</rdfs:label>
        <mx-database:has_mx_id rdf:datatype="&xsd;integer">522198</mx-database:has_mx_id>
        <obo:CDAO_0000205 rdf:resource="http://example.org/character_9926"/>
        <obo:CDAO_0000184 rdf:resource="http://example.org/state_28761"/>
        <obo:CDAO_0000191 rdf:resource="http://example.org/otu_24716/"/>
    </owl:NamedIndividual>
    


    <!-- http://example.org/coding_522199 -->

    <owl:NamedIndividual rdf:about="http://example.org/coding_522199">
        <rdf:type rdf:resource="&obo;CDAO_0000008"/>
        <rdfs:label>id: 522199</rdfs:label>
        <mx-database:has_mx_id rdf:datatype="&xsd;integer">522199</mx-database:has_mx_id>
        <obo:CDAO_0000205 rdf:resource="http://example.org/character_9929"/>
        <obo:CDAO_0000184 rdf:resource="http://example.org/state_28774"/>
        <obo:CDAO_0000191 rdf:resource="http://example.org/otu_24716/"/>
    </owl:NamedIndividual>
    


    <!-- http://example.org/coding_522200 -->

    <owl:NamedIndividual rdf:about="http://example.org/coding_522200">
        <rdf:type rdf:resource="&obo;CDAO_0000008"/>
        <rdfs:label>id: 522200</rdfs:label>
        <mx-database:has_mx_id rdf:datatype="&xsd;integer">522200</mx-database:has_mx_id>
        <obo:CDAO_0000205 rdf:resource="http://example.org/character_2835"/>
        <obo:CDAO_0000184 rdf:resource="http://example.org/state_7951"/>
        <obo:CDAO_0000191 rdf:resource="http://example.org/otu_24716/"/>
    </owl:NamedIndividual>
    


    <!-- http://example.org/coding_522201 -->

    <owl:NamedIndividual rdf:about="http://example.org/coding_522201">
        <rdf:type rdf:resource="&obo;CDAO_0000008"/>
        <rdfs:label>id: 522201</rdfs:label>
        <mx-database:has_mx_id rdf:datatype="&xsd;integer">522201</mx-database:has_mx_id>
        <obo:CDAO_0000205 rdf:resource="http://example.org/character_2583"/>
        <obo:CDAO_0000184 rdf:resource="http://example.org/state_7372"/>
        <obo:CDAO_0000191 rdf:resource="http://example.org/otu_24716/"/>
    </owl:NamedIndividual>
    


    <!-- http://example.org/coding_522202 -->

    <owl:NamedIndividual rdf:about="http://example.org/coding_522202">
        <rdf:type rdf:resource="&obo;CDAO_0000008"/>
        <rdfs:label>id: 522202</rdfs:label>
        <mx-database:has_mx_id rdf:datatype="&xsd;integer">522202</mx-database:has_mx_id>
        <obo:CDAO_0000205 rdf:resource="http://example.org/character_2698"/>
        <obo:CDAO_0000184 rdf:resource="http://example.org/state_7686"/>
        <obo:CDAO_0000191 rdf:resource="http://example.org/otu_24716/"/>
    </owl:NamedIndividual>
    


    <!-- http://example.org/coding_522203 -->

    <owl:NamedIndividual rdf:about="http://example.org/coding_522203">
        <rdf:type rdf:resource="&obo;CDAO_0000008"/>
        <rdfs:label>id: 522203</rdfs:label>
        <mx-database:has_mx_id rdf:datatype="&xsd;integer">522203</mx-database:has_mx_id>
        <obo:CDAO_0000205 rdf:resource="http://example.org/character_2586"/>
        <obo:CDAO_0000184 rdf:resource="http://example.org/state_7684"/>
        <obo:CDAO_0000191 rdf:resource="http://example.org/otu_24716/"/>
    </owl:NamedIndividual>
    


    <!-- http://example.org/coding_522205 -->

    <owl:NamedIndividual rdf:about="http://example.org/coding_522205">
        <rdf:type rdf:resource="&obo;CDAO_0000008"/>
        <rdfs:label>id: 522205</rdfs:label>
        <mx-database:has_mx_id rdf:datatype="&xsd;integer">522205</mx-database:has_mx_id>
        <obo:CDAO_0000205 rdf:resource="http://example.org/character_2384"/>
        <obo:CDAO_0000184 rdf:resource="http://example.org/state_6966"/>
        <obo:CDAO_0000191 rdf:resource="http://example.org/otu_24716/"/>
    </owl:NamedIndividual>
    


    <!-- http://example.org/coding_522206 -->

    <owl:NamedIndividual rdf:about="http://example.org/coding_522206">
        <rdf:type rdf:resource="&obo;CDAO_0000008"/>
        <rdfs:label>id: 522206</rdfs:label>
        <mx-database:has_mx_id rdf:datatype="&xsd;integer">522206</mx-database:has_mx_id>
        <obo:CDAO_0000205 rdf:resource="http://example.org/character_2697"/>
        <obo:CDAO_0000184 rdf:resource="http://example.org/state_7681"/>
        <obo:CDAO_0000191 rdf:resource="http://example.org/otu_24716/male_only"/>
    </owl:NamedIndividual>
    


    <!-- http://example.org/coding_522207 -->

    <owl:NamedIndividual rdf:about="http://example.org/coding_522207">
        <rdf:type rdf:resource="&obo;CDAO_0000008"/>
        <rdfs:label>id: 522207</rdfs:label>
        <mx-database:has_mx_id rdf:datatype="&xsd;integer">522207</mx-database:has_mx_id>
        <obo:CDAO_0000205 rdf:resource="http://example.org/character_2946"/>
        <obo:CDAO_0000191 rdf:resource="http://example.org/otu_24716"/>
        <obo:CDAO_0000184 rdf:resource="http://example.org/state_8295"/>
    </owl:NamedIndividual>
    


    <!-- http://example.org/coding_522208 -->

    <owl:NamedIndividual rdf:about="http://example.org/coding_522208">
        <rdf:type rdf:resource="&obo;CDAO_0000008"/>
        <rdfs:label>id: 522208</rdfs:label>
        <mx-database:has_mx_id rdf:datatype="&xsd;integer">522208</mx-database:has_mx_id>
        <obo:CDAO_0000205 rdf:resource="http://example.org/character_2693"/>
        <obo:CDAO_0000184 rdf:resource="http://example.org/state_7673"/>
        <obo:CDAO_0000191 rdf:resource="http://example.org/otu_24716/"/>
    </owl:NamedIndividual>
    


    <!-- http://example.org/coding_522209 -->

    <owl:NamedIndividual rdf:about="http://example.org/coding_522209">
        <rdf:type rdf:resource="&obo;CDAO_0000008"/>
        <rdfs:label>id: 522209</rdfs:label>
        <mx-database:has_mx_id rdf:datatype="&xsd;integer">522209</mx-database:has_mx_id>
        <obo:CDAO_0000205 rdf:resource="http://example.org/character_2674"/>
        <obo:CDAO_0000184 rdf:resource="http://example.org/state_7621"/>
        <obo:CDAO_0000191 rdf:resource="http://example.org/otu_24716/"/>
    </owl:NamedIndividual>
    


    <!-- http://example.org/coding_522210 -->

    <owl:NamedIndividual rdf:about="http://example.org/coding_522210">
        <rdf:type rdf:resource="&obo;CDAO_0000008"/>
        <rdfs:label>id: 522210</rdfs:label>
        <mx-database:has_mx_id rdf:datatype="&xsd;integer">522210</mx-database:has_mx_id>
        <obo:CDAO_0000205 rdf:resource="http://example.org/character_2687"/>
        <obo:CDAO_0000184 rdf:resource="http://example.org/state_7657"/>
        <obo:CDAO_0000191 rdf:resource="http://example.org/otu_24716/"/>
    </owl:NamedIndividual>
    


    <!-- http://example.org/coding_522211 -->

    <owl:NamedIndividual rdf:about="http://example.org/coding_522211">
        <rdf:type rdf:resource="&obo;CDAO_0000008"/>
        <rdfs:label>id: 522211</rdfs:label>
        <mx-database:has_mx_id rdf:datatype="&xsd;integer">522211</mx-database:has_mx_id>
        <obo:CDAO_0000205 rdf:resource="http://example.org/character_2696"/>
        <obo:CDAO_0000184 rdf:resource="http://example.org/state_7717"/>
        <obo:CDAO_0000191 rdf:resource="http://example.org/otu_24716/"/>
    </owl:NamedIndividual>
    


    <!-- http://example.org/coding_522212 -->

    <owl:NamedIndividual rdf:about="http://example.org/coding_522212">
        <rdf:type rdf:resource="&obo;CDAO_0000008"/>
        <rdfs:label>id: 522212</rdfs:label>
        <mx-database:has_mx_id rdf:datatype="&xsd;integer">522212</mx-database:has_mx_id>
        <obo:CDAO_0000205 rdf:resource="http://example.org/character_2953"/>
        <obo:CDAO_0000191 rdf:resource="http://example.org/otu_24716"/>
        <obo:CDAO_0000184 rdf:resource="http://example.org/state_8309"/>
    </owl:NamedIndividual>
    


    <!-- http://example.org/coding_522213 -->

    <owl:NamedIndividual rdf:about="http://example.org/coding_522213">
        <rdf:type rdf:resource="&obo;CDAO_0000008"/>
        <rdfs:label>id: 522213</rdfs:label>
        <mx-database:has_mx_id rdf:datatype="&xsd;integer">522213</mx-database:has_mx_id>
        <obo:CDAO_0000205 rdf:resource="http://example.org/character_2948"/>
        <obo:CDAO_0000184 rdf:resource="http://example.org/state_8300"/>
        <obo:CDAO_0000191 rdf:resource="http://example.org/otu_24716/"/>
    </owl:NamedIndividual>
    


    <!-- http://example.org/coding_522394 -->

    <owl:NamedIndividual rdf:about="http://example.org/coding_522394">
        <rdf:type rdf:resource="&obo;CDAO_0000008"/>
        <rdfs:label>id: 522394</rdfs:label>
        <mx-database:has_mx_id rdf:datatype="&xsd;integer">522394</mx-database:has_mx_id>
        <obo:CDAO_0000205 rdf:resource="http://example.org/character_2936"/>
        <obo:CDAO_0000184 rdf:resource="http://example.org/state_8269"/>
        <obo:CDAO_0000191 rdf:resource="http://example.org/otu_24716/"/>
    </owl:NamedIndividual>
    


    <!-- http://example.org/coding_522398 -->

    <owl:NamedIndividual rdf:about="http://example.org/coding_522398">
        <rdf:type rdf:resource="&obo;CDAO_0000008"/>
        <rdfs:label>id: 522398</rdfs:label>
        <mx-database:has_mx_id rdf:datatype="&xsd;integer">522398</mx-database:has_mx_id>
        <obo:CDAO_0000205 rdf:resource="http://example.org/character_2699"/>
        <obo:CDAO_0000191 rdf:resource="http://example.org/otu_24716"/>
        <obo:CDAO_0000184 rdf:resource="http://example.org/state_7687"/>
    </owl:NamedIndividual>
    


    <!-- http://example.org/coding_522481 -->

    <owl:NamedIndividual rdf:about="http://example.org/coding_522481">
        <rdf:type rdf:resource="&obo;CDAO_0000008"/>
        <rdfs:label>id: 522481</rdfs:label>
        <mx-database:has_mx_id rdf:datatype="&xsd;integer">522481</mx-database:has_mx_id>
        <obo:CDAO_0000205 rdf:resource="http://example.org/character_2549"/>
        <obo:CDAO_0000184 rdf:resource="http://example.org/state_7259"/>
        <obo:CDAO_0000191 rdf:resource="http://example.org/otu_24716/male_only"/>
    </owl:NamedIndividual>
    


    <!-- http://example.org/coding_522482 -->

    <owl:NamedIndividual rdf:about="http://example.org/coding_522482">
        <rdf:type rdf:resource="&obo;CDAO_0000008"/>
        <rdfs:label>id: 522482</rdfs:label>
        <mx-database:has_mx_id rdf:datatype="&xsd;integer">522482</mx-database:has_mx_id>
        <obo:CDAO_0000205 rdf:resource="http://example.org/character_2169"/>
        <obo:CDAO_0000184 rdf:resource="http://example.org/state_6467"/>
        <obo:CDAO_0000191 rdf:resource="http://example.org/otu_24716/male_only"/>
    </owl:NamedIndividual>
    


    <!-- http://example.org/coding_522543 -->

    <owl:NamedIndividual rdf:about="http://example.org/coding_522543">
        <rdf:type rdf:resource="&obo;CDAO_0000008"/>
        <rdfs:label>id: 522543</rdfs:label>
        <mx-database:has_mx_id rdf:datatype="&xsd;integer">522543</mx-database:has_mx_id>
        <obo:CDAO_0000205 rdf:resource="http://example.org/character_2944"/>
        <obo:CDAO_0000184 rdf:resource="http://example.org/state_8280"/>
        <obo:CDAO_0000191 rdf:resource="http://example.org/otu_24716/"/>
    </owl:NamedIndividual>
    


    <!-- http://example.org/coding_522551 -->

    <owl:NamedIndividual rdf:about="http://example.org/coding_522551">
        <rdf:type rdf:resource="&obo;CDAO_0000008"/>
        <rdfs:label>id: 522551</rdfs:label>
        <mx-database:has_mx_id rdf:datatype="&xsd;integer">522551</mx-database:has_mx_id>
        <obo:CDAO_0000205 rdf:resource="http://example.org/character_2950"/>
        <obo:CDAO_0000184 rdf:resource="http://example.org/state_8304"/>
        <obo:CDAO_0000191 rdf:resource="http://example.org/otu_24716/"/>
    </owl:NamedIndividual>
    


    <!-- http://example.org/coding_522553 -->

    <owl:NamedIndividual rdf:about="http://example.org/coding_522553">
        <rdf:type rdf:resource="&obo;CDAO_0000008"/>
        <rdfs:label>id: 522553</rdfs:label>
        <mx-database:has_mx_id rdf:datatype="&xsd;integer">522553</mx-database:has_mx_id>
        <obo:CDAO_0000205 rdf:resource="http://example.org/character_2894"/>
        <obo:CDAO_0000184 rdf:resource="http://example.org/state_8210"/>
        <obo:CDAO_0000191 rdf:resource="http://example.org/otu_24716/"/>
    </owl:NamedIndividual>
    


    <!-- http://example.org/coding_522605 -->

    <owl:NamedIndividual rdf:about="http://example.org/coding_522605">
        <rdf:type rdf:resource="&obo;CDAO_0000008"/>
        <rdfs:label>id: 522605</rdfs:label>
        <mx-database:has_mx_id rdf:datatype="&xsd;integer">522605</mx-database:has_mx_id>
        <obo:CDAO_0000205 rdf:resource="http://example.org/character_2794"/>
        <obo:CDAO_0000184 rdf:resource="http://example.org/state_7889"/>
        <obo:CDAO_0000191 rdf:resource="http://example.org/otu_24716/"/>
    </owl:NamedIndividual>
    


    <!-- http://example.org/coding_522606 -->

    <owl:NamedIndividual rdf:about="http://example.org/coding_522606">
        <rdf:type rdf:resource="&obo;CDAO_0000008"/>
        <rdfs:label>id: 522606</rdfs:label>
        <mx-database:has_mx_id rdf:datatype="&xsd;integer">522606</mx-database:has_mx_id>
        <obo:CDAO_0000205 rdf:resource="http://example.org/character_2935"/>
        <obo:CDAO_0000184 rdf:resource="http://example.org/state_8265"/>
        <obo:CDAO_0000191 rdf:resource="http://example.org/otu_24716/"/>
    </owl:NamedIndividual>
    


    <!-- http://example.org/coding_522607 -->

    <owl:NamedIndividual rdf:about="http://example.org/coding_522607">
        <rdf:type rdf:resource="&obo;CDAO_0000008"/>
        <rdfs:label>id: 522607</rdfs:label>
        <mx-database:has_mx_id rdf:datatype="&xsd;integer">522607</mx-database:has_mx_id>
        <obo:CDAO_0000205 rdf:resource="http://example.org/character_2153"/>
        <obo:CDAO_0000184 rdf:resource="http://example.org/state_6423"/>
        <obo:CDAO_0000191 rdf:resource="http://example.org/otu_24716/"/>
    </owl:NamedIndividual>
    


    <!-- http://example.org/coding_522608 -->

    <owl:NamedIndividual rdf:about="http://example.org/coding_522608">
        <rdf:type rdf:resource="&obo;CDAO_0000008"/>
        <rdfs:label>id: 522608</rdfs:label>
        <mx-database:has_mx_id rdf:datatype="&xsd;integer">522608</mx-database:has_mx_id>
        <obo:CDAO_0000205 rdf:resource="http://example.org/character_9912"/>
        <obo:CDAO_0000184 rdf:resource="http://example.org/state_28717"/>
        <obo:CDAO_0000191 rdf:resource="http://example.org/otu_24716/male_only"/>
    </owl:NamedIndividual>
    


    <!-- http://example.org/coding_522609 -->

    <owl:NamedIndividual rdf:about="http://example.org/coding_522609">
        <rdf:type rdf:resource="&obo;CDAO_0000008"/>
        <rdfs:label>id: 522609</rdfs:label>
        <mx-database:has_mx_id rdf:datatype="&xsd;integer">522609</mx-database:has_mx_id>
        <obo:CDAO_0000205 rdf:resource="http://example.org/character_2381"/>
        <obo:CDAO_0000184 rdf:resource="http://example.org/state_6952"/>
        <obo:CDAO_0000191 rdf:resource="http://example.org/otu_24716/"/>
    </owl:NamedIndividual>
    


    <!-- http://example.org/coding_522610 -->

    <owl:NamedIndividual rdf:about="http://example.org/coding_522610">
        <rdf:type rdf:resource="&obo;CDAO_0000008"/>
        <rdfs:label>id: 522610</rdfs:label>
        <mx-database:has_mx_id rdf:datatype="&xsd;integer">522610</mx-database:has_mx_id>
        <obo:CDAO_0000205 rdf:resource="http://example.org/character_2305"/>
        <obo:CDAO_0000184 rdf:resource="http://example.org/state_6831"/>
        <obo:CDAO_0000191 rdf:resource="http://example.org/otu_24716/"/>
    </owl:NamedIndividual>
    


    <!-- http://example.org/coding_522612 -->

    <owl:NamedIndividual rdf:about="http://example.org/coding_522612">
        <rdf:type rdf:resource="&obo;CDAO_0000008"/>
        <rdfs:label>id: 522612</rdfs:label>
        <mx-database:has_mx_id rdf:datatype="&xsd;integer">522612</mx-database:has_mx_id>
        <obo:CDAO_0000205 rdf:resource="http://example.org/character_2199"/>
        <obo:CDAO_0000184 rdf:resource="http://example.org/state_6549"/>
        <obo:CDAO_0000191 rdf:resource="http://example.org/otu_24716/male_only"/>
    </owl:NamedIndividual>
    


    <!-- http://example.org/coding_522613 -->

    <owl:NamedIndividual rdf:about="http://example.org/coding_522613">
        <rdf:type rdf:resource="&obo;CDAO_0000008"/>
        <rdfs:label>id: 522613</rdfs:label>
        <mx-database:has_mx_id rdf:datatype="&xsd;integer">522613</mx-database:has_mx_id>
        <obo:CDAO_0000205 rdf:resource="http://example.org/character_2934"/>
        <obo:CDAO_0000184 rdf:resource="http://example.org/state_8298"/>
        <obo:CDAO_0000191 rdf:resource="http://example.org/otu_24716/male_only"/>
    </owl:NamedIndividual>
    


    <!-- http://example.org/coding_522614 -->

    <owl:NamedIndividual rdf:about="http://example.org/coding_522614">
        <rdf:type rdf:resource="&obo;CDAO_0000008"/>
        <rdfs:label>id: 522614</rdfs:label>
        <mx-database:has_mx_id rdf:datatype="&xsd;integer">522614</mx-database:has_mx_id>
        <obo:CDAO_0000205 rdf:resource="http://example.org/character_2191"/>
        <obo:CDAO_0000184 rdf:resource="http://example.org/state_6529"/>
        <obo:CDAO_0000191 rdf:resource="http://example.org/otu_24716/male_only"/>
    </owl:NamedIndividual>
    


    <!-- http://example.org/coding_522615 -->

    <owl:NamedIndividual rdf:about="http://example.org/coding_522615">
        <rdf:type rdf:resource="&obo;CDAO_0000008"/>
        <rdfs:label>id: 522615</rdfs:label>
        <mx-database:has_mx_id rdf:datatype="&xsd;integer">522615</mx-database:has_mx_id>
        <obo:CDAO_0000205 rdf:resource="http://example.org/character_2974"/>
        <obo:CDAO_0000191 rdf:resource="http://example.org/otu_24716"/>
        <obo:CDAO_0000184 rdf:resource="http://example.org/state_8506"/>
    </owl:NamedIndividual>
    


    <!-- http://example.org/coding_522616 -->

    <owl:NamedIndividual rdf:about="http://example.org/coding_522616">
        <rdf:type rdf:resource="&obo;CDAO_0000008"/>
        <rdfs:label>id: 522616</rdfs:label>
        <mx-database:has_mx_id rdf:datatype="&xsd;integer">522616</mx-database:has_mx_id>
        <obo:CDAO_0000205 rdf:resource="http://example.org/character_2190"/>
        <obo:CDAO_0000184 rdf:resource="http://example.org/state_6527"/>
        <obo:CDAO_0000191 rdf:resource="http://example.org/otu_24716/male_only"/>
    </owl:NamedIndividual>
    


    <!-- http://example.org/coding_522617 -->

    <owl:NamedIndividual rdf:about="http://example.org/coding_522617">
        <rdf:type rdf:resource="&obo;CDAO_0000008"/>
        <rdfs:label>id: 522617</rdfs:label>
        <mx-database:has_mx_id rdf:datatype="&xsd;integer">522617</mx-database:has_mx_id>
        <obo:CDAO_0000205 rdf:resource="http://example.org/character_2937"/>
        <obo:CDAO_0000184 rdf:resource="http://example.org/state_8275"/>
        <obo:CDAO_0000191 rdf:resource="http://example.org/otu_24716/"/>
    </owl:NamedIndividual>
    


    <!-- http://example.org/coding_522618 -->

    <owl:NamedIndividual rdf:about="http://example.org/coding_522618">
        <rdf:type rdf:resource="&obo;CDAO_0000008"/>
        <rdfs:label>id: 522618</rdfs:label>
        <mx-database:has_mx_id rdf:datatype="&xsd;integer">522618</mx-database:has_mx_id>
        <obo:CDAO_0000205 rdf:resource="http://example.org/character_9763"/>
        <obo:CDAO_0000184 rdf:resource="http://example.org/state_28681"/>
        <obo:CDAO_0000191 rdf:resource="http://example.org/otu_24716/"/>
    </owl:NamedIndividual>
    


    <!-- http://example.org/coding_522619 -->

    <owl:NamedIndividual rdf:about="http://example.org/coding_522619">
        <rdf:type rdf:resource="&obo;CDAO_0000008"/>
        <rdfs:label>id: 522619</rdfs:label>
        <mx-database:has_mx_id rdf:datatype="&xsd;integer">522619</mx-database:has_mx_id>
        <obo:CDAO_0000205 rdf:resource="http://example.org/character_9934"/>
        <obo:CDAO_0000184 rdf:resource="http://example.org/state_28793"/>
        <obo:CDAO_0000191 rdf:resource="http://example.org/otu_24716/"/>
    </owl:NamedIndividual>
    


    <!-- http://example.org/coding_522620 -->

    <owl:NamedIndividual rdf:about="http://example.org/coding_522620">
        <rdf:type rdf:resource="&obo;CDAO_0000008"/>
        <rdfs:label>id: 522620</rdfs:label>
        <mx-database:has_mx_id rdf:datatype="&xsd;integer">522620</mx-database:has_mx_id>
        <obo:CDAO_0000205 rdf:resource="http://example.org/character_9935"/>
        <obo:CDAO_0000184 rdf:resource="http://example.org/state_28794"/>
        <obo:CDAO_0000191 rdf:resource="http://example.org/otu_24716/"/>
    </owl:NamedIndividual>
    


    <!-- http://example.org/coding_522621 -->

    <owl:NamedIndividual rdf:about="http://example.org/coding_522621">
        <rdf:type rdf:resource="&obo;CDAO_0000008"/>
        <rdfs:label>id: 522621</rdfs:label>
        <mx-database:has_mx_id rdf:datatype="&xsd;integer">522621</mx-database:has_mx_id>
        <obo:CDAO_0000205 rdf:resource="http://example.org/character_9932"/>
        <obo:CDAO_0000184 rdf:resource="http://example.org/state_28787"/>
        <obo:CDAO_0000191 rdf:resource="http://example.org/otu_24716/"/>
    </owl:NamedIndividual>
    


    <!-- http://example.org/coding_522623 -->

    <owl:NamedIndividual rdf:about="http://example.org/coding_522623">
        <rdf:type rdf:resource="&obo;CDAO_0000008"/>
        <rdfs:label>id: 522623</rdfs:label>
        <mx-database:has_mx_id rdf:datatype="&xsd;integer">522623</mx-database:has_mx_id>
        <obo:CDAO_0000205 rdf:resource="http://example.org/character_1428"/>
        <obo:CDAO_0000184 rdf:resource="http://example.org/state_3842"/>
        <obo:CDAO_0000191 rdf:resource="http://example.org/otu_24716/"/>
    </owl:NamedIndividual>
    


    <!-- http://example.org/coding_522624 -->

    <owl:NamedIndividual rdf:about="http://example.org/coding_522624">
        <rdf:type rdf:resource="&obo;CDAO_0000008"/>
        <rdfs:label>id: 522624</rdfs:label>
        <mx-database:has_mx_id rdf:datatype="&xsd;integer">522624</mx-database:has_mx_id>
        <obo:CDAO_0000205 rdf:resource="http://example.org/character_9933"/>
        <obo:CDAO_0000184 rdf:resource="http://example.org/state_28826"/>
        <obo:CDAO_0000191 rdf:resource="http://example.org/otu_24716/"/>
    </owl:NamedIndividual>
    


    <!-- http://example.org/coding_522625 -->

    <owl:NamedIndividual rdf:about="http://example.org/coding_522625">
        <rdf:type rdf:resource="&obo;CDAO_0000008"/>
        <rdfs:label>id: 522625</rdfs:label>
        <mx-database:has_mx_id rdf:datatype="&xsd;integer">522625</mx-database:has_mx_id>
        <obo:CDAO_0000205 rdf:resource="http://example.org/character_9642"/>
        <obo:CDAO_0000184 rdf:resource="http://example.org/state_27541"/>
        <obo:CDAO_0000191 rdf:resource="http://example.org/otu_24716/"/>
    </owl:NamedIndividual>
    


    <!-- http://example.org/coding_522627 -->

    <owl:NamedIndividual rdf:about="http://example.org/coding_522627">
        <rdf:type rdf:resource="&obo;CDAO_0000008"/>
        <rdfs:label>id: 522627</rdfs:label>
        <mx-database:has_mx_id rdf:datatype="&xsd;integer">522627</mx-database:has_mx_id>
        <obo:CDAO_0000205 rdf:resource="http://example.org/character_9661"/>
        <obo:CDAO_0000184 rdf:resource="http://example.org/state_27543"/>
        <obo:CDAO_0000191 rdf:resource="http://example.org/otu_24716/"/>
    </owl:NamedIndividual>
    


    <!-- http://example.org/coding_522628 -->

    <owl:NamedIndividual rdf:about="http://example.org/coding_522628">
        <rdf:type rdf:resource="&obo;CDAO_0000008"/>
        <rdfs:label>id: 522628</rdfs:label>
        <mx-database:has_mx_id rdf:datatype="&xsd;integer">522628</mx-database:has_mx_id>
        <obo:CDAO_0000205 rdf:resource="http://example.org/character_9757"/>
        <obo:CDAO_0000184 rdf:resource="http://example.org/state_28656"/>
        <obo:CDAO_0000191 rdf:resource="http://example.org/otu_24716/"/>
    </owl:NamedIndividual>
    


    <!-- http://example.org/coding_522630 -->

    <owl:NamedIndividual rdf:about="http://example.org/coding_522630">
        <rdf:type rdf:resource="&obo;CDAO_0000008"/>
        <rdfs:label>id: 522630</rdfs:label>
        <mx-database:has_mx_id rdf:datatype="&xsd;integer">522630</mx-database:has_mx_id>
        <obo:CDAO_0000205 rdf:resource="http://example.org/character_9910"/>
        <obo:CDAO_0000184 rdf:resource="http://example.org/state_28708"/>
        <obo:CDAO_0000191 rdf:resource="http://example.org/otu_24716/"/>
    </owl:NamedIndividual>
    


    <!-- http://example.org/coding_522631 -->

    <owl:NamedIndividual rdf:about="http://example.org/coding_522631">
        <rdf:type rdf:resource="&obo;CDAO_0000008"/>
        <rdfs:label>id: 522631</rdfs:label>
        <mx-database:has_mx_id rdf:datatype="&xsd;integer">522631</mx-database:has_mx_id>
        <obo:CDAO_0000205 rdf:resource="http://example.org/character_9938"/>
        <obo:CDAO_0000184 rdf:resource="http://example.org/state_28802"/>
        <obo:CDAO_0000191 rdf:resource="http://example.org/otu_24716/"/>
    </owl:NamedIndividual>
    


    <!-- http://example.org/coding_522633 -->

    <owl:NamedIndividual rdf:about="http://example.org/coding_522633">
        <rdf:type rdf:resource="&obo;CDAO_0000008"/>
        <rdfs:label>id: 522633</rdfs:label>
        <mx-database:has_mx_id rdf:datatype="&xsd;integer">522633</mx-database:has_mx_id>
        <obo:CDAO_0000205 rdf:resource="http://example.org/character_9904"/>
        <obo:CDAO_0000184 rdf:resource="http://example.org/state_28683"/>
        <obo:CDAO_0000191 rdf:resource="http://example.org/otu_24716/"/>
    </owl:NamedIndividual>
    


    <!-- http://example.org/coding_522634 -->

    <owl:NamedIndividual rdf:about="http://example.org/coding_522634">
        <rdf:type rdf:resource="&obo;CDAO_0000008"/>
        <rdfs:label>id: 522634</rdfs:label>
        <mx-database:has_mx_id rdf:datatype="&xsd;integer">522634</mx-database:has_mx_id>
        <obo:CDAO_0000205 rdf:resource="http://example.org/character_9905"/>
        <obo:CDAO_0000184 rdf:resource="http://example.org/state_28685"/>
        <obo:CDAO_0000191 rdf:resource="http://example.org/otu_24716/"/>
    </owl:NamedIndividual>
    


    <!-- http://example.org/coding_522635 -->

    <owl:NamedIndividual rdf:about="http://example.org/coding_522635">
        <rdf:type rdf:resource="&obo;CDAO_0000008"/>
        <rdfs:label>id: 522635</rdfs:label>
        <mx-database:has_mx_id rdf:datatype="&xsd;integer">522635</mx-database:has_mx_id>
        <obo:CDAO_0000205 rdf:resource="http://example.org/character_9916"/>
        <obo:CDAO_0000184 rdf:resource="http://example.org/state_28733"/>
        <obo:CDAO_0000191 rdf:resource="http://example.org/otu_24716/"/>
    </owl:NamedIndividual>
    


    <!-- http://example.org/coding_522636 -->

    <owl:NamedIndividual rdf:about="http://example.org/coding_522636">
        <rdf:type rdf:resource="&obo;CDAO_0000008"/>
        <rdfs:label>id: 522636</rdfs:label>
        <mx-database:has_mx_id rdf:datatype="&xsd;integer">522636</mx-database:has_mx_id>
        <obo:CDAO_0000205 rdf:resource="http://example.org/character_9936"/>
        <obo:CDAO_0000184 rdf:resource="http://example.org/state_28797"/>
        <obo:CDAO_0000191 rdf:resource="http://example.org/otu_24716/"/>
    </owl:NamedIndividual>
    


    <!-- http://example.org/coding_522638 -->

    <owl:NamedIndividual rdf:about="http://example.org/coding_522638">
        <rdf:type rdf:resource="&obo;CDAO_0000008"/>
        <rdfs:label>id: 522638</rdfs:label>
        <mx-database:has_mx_id rdf:datatype="&xsd;integer">522638</mx-database:has_mx_id>
        <obo:CDAO_0000205 rdf:resource="http://example.org/character_2720"/>
        <obo:CDAO_0000184 rdf:resource="http://example.org/state_7760"/>
        <obo:CDAO_0000191 rdf:resource="http://example.org/otu_24716/"/>
    </owl:NamedIndividual>
    


    <!-- http://example.org/coding_522639 -->

    <owl:NamedIndividual rdf:about="http://example.org/coding_522639">
        <rdf:type rdf:resource="&obo;CDAO_0000008"/>
        <rdfs:label>id: 522639</rdfs:label>
        <mx-database:has_mx_id rdf:datatype="&xsd;integer">522639</mx-database:has_mx_id>
        <obo:CDAO_0000205 rdf:resource="http://example.org/character_9754"/>
        <obo:CDAO_0000184 rdf:resource="http://example.org/state_28827"/>
        <obo:CDAO_0000191 rdf:resource="http://example.org/otu_24716/male_only"/>
    </owl:NamedIndividual>
    


    <!-- http://example.org/coding_522640 -->

    <owl:NamedIndividual rdf:about="http://example.org/coding_522640">
        <rdf:type rdf:resource="&obo;CDAO_0000008"/>
        <rdfs:label>id: 522640</rdfs:label>
        <mx-database:has_mx_id rdf:datatype="&xsd;integer">522640</mx-database:has_mx_id>
        <obo:CDAO_0000205 rdf:resource="http://example.org/character_9920"/>
        <obo:CDAO_0000184 rdf:resource="http://example.org/state_28749"/>
        <obo:CDAO_0000191 rdf:resource="http://example.org/otu_24716/"/>
    </owl:NamedIndividual>
    


    <!-- http://example.org/coding_522641 -->

    <owl:NamedIndividual rdf:about="http://example.org/coding_522641">
        <rdf:type rdf:resource="&obo;CDAO_0000008"/>
        <rdfs:label>id: 522641</rdfs:label>
        <mx-database:has_mx_id rdf:datatype="&xsd;integer">522641</mx-database:has_mx_id>
        <obo:CDAO_0000205 rdf:resource="http://example.org/character_9802"/>
        <obo:CDAO_0000184 rdf:resource="http://example.org/state_28225"/>
        <obo:CDAO_0000191 rdf:resource="http://example.org/otu_24716/"/>
    </owl:NamedIndividual>
    


    <!-- http://example.org/coding_522642 -->

    <owl:NamedIndividual rdf:about="http://example.org/coding_522642">
        <rdf:type rdf:resource="&obo;CDAO_0000008"/>
        <rdfs:label>id: 522642</rdfs:label>
        <mx-database:has_mx_id rdf:datatype="&xsd;integer">522642</mx-database:has_mx_id>
        <obo:CDAO_0000205 rdf:resource="http://example.org/character_2676"/>
        <obo:CDAO_0000184 rdf:resource="http://example.org/state_7625"/>
        <obo:CDAO_0000191 rdf:resource="http://example.org/otu_24716/"/>
    </owl:NamedIndividual>
    


    <!-- http://example.org/coding_522643 -->

    <owl:NamedIndividual rdf:about="http://example.org/coding_522643">
        <rdf:type rdf:resource="&obo;CDAO_0000008"/>
        <rdfs:label>id: 522643</rdfs:label>
        <mx-database:has_mx_id rdf:datatype="&xsd;integer">522643</mx-database:has_mx_id>
        <obo:CDAO_0000205 rdf:resource="http://example.org/character_9761"/>
        <obo:CDAO_0000184 rdf:resource="http://example.org/state_28657"/>
        <obo:CDAO_0000191 rdf:resource="http://example.org/otu_24716/"/>
    </owl:NamedIndividual>
    


    <!-- http://example.org/coding_522644 -->

    <owl:NamedIndividual rdf:about="http://example.org/coding_522644">
        <rdf:type rdf:resource="&obo;CDAO_0000008"/>
        <rdfs:label>id: 522644</rdfs:label>
        <mx-database:has_mx_id rdf:datatype="&xsd;integer">522644</mx-database:has_mx_id>
        <obo:CDAO_0000205 rdf:resource="http://example.org/character_9766"/>
        <obo:CDAO_0000184 rdf:resource="http://example.org/state_28660"/>
        <obo:CDAO_0000191 rdf:resource="http://example.org/otu_24716/"/>
    </owl:NamedIndividual>
    


    <!-- http://example.org/coding_522645 -->

    <owl:NamedIndividual rdf:about="http://example.org/coding_522645">
        <rdf:type rdf:resource="&obo;CDAO_0000008"/>
        <rdfs:label>id: 522645</rdfs:label>
        <mx-database:has_mx_id rdf:datatype="&xsd;integer">522645</mx-database:has_mx_id>
        <obo:CDAO_0000205 rdf:resource="http://example.org/character_9901"/>
        <obo:CDAO_0000184 rdf:resource="http://example.org/state_28668"/>
        <obo:CDAO_0000191 rdf:resource="http://example.org/otu_24716/male_only"/>
    </owl:NamedIndividual>
    


    <!-- http://example.org/coding_522646 -->

    <owl:NamedIndividual rdf:about="http://example.org/coding_522646">
        <rdf:type rdf:resource="&obo;CDAO_0000008"/>
        <rdfs:label>id: 522646</rdfs:label>
        <mx-database:has_mx_id rdf:datatype="&xsd;integer">522646</mx-database:has_mx_id>
        <obo:CDAO_0000205 rdf:resource="http://example.org/character_9902"/>
        <obo:CDAO_0000184 rdf:resource="http://example.org/state_28697"/>
        <obo:CDAO_0000191 rdf:resource="http://example.org/otu_24716/male_only"/>
    </owl:NamedIndividual>
    


    <!-- http://example.org/coding_522648 -->

    <owl:NamedIndividual rdf:about="http://example.org/coding_522648">
        <rdf:type rdf:resource="&obo;CDAO_0000008"/>
        <rdfs:label>id: 522648</rdfs:label>
        <mx-database:has_mx_id rdf:datatype="&xsd;integer">522648</mx-database:has_mx_id>
        <obo:CDAO_0000205 rdf:resource="http://example.org/character_7322"/>
        <obo:CDAO_0000184 rdf:resource="http://example.org/state_19883"/>
        <obo:CDAO_0000191 rdf:resource="http://example.org/otu_24716/male_only"/>
    </owl:NamedIndividual>
    


    <!-- http://example.org/coding_522649 -->

    <owl:NamedIndividual rdf:about="http://example.org/coding_522649">
        <rdf:type rdf:resource="&obo;CDAO_0000008"/>
        <rdfs:label>id: 522649</rdfs:label>
        <mx-database:has_mx_id rdf:datatype="&xsd;integer">522649</mx-database:has_mx_id>
        <obo:CDAO_0000205 rdf:resource="http://example.org/character_9940"/>
        <obo:CDAO_0000184 rdf:resource="http://example.org/state_28806"/>
        <obo:CDAO_0000191 rdf:resource="http://example.org/otu_24716/male_only"/>
    </owl:NamedIndividual>
    


    <!-- http://example.org/coding_522650 -->

    <owl:NamedIndividual rdf:about="http://example.org/coding_522650">
        <rdf:type rdf:resource="&obo;CDAO_0000008"/>
        <rdfs:label>id: 522650</rdfs:label>
        <mx-database:has_mx_id rdf:datatype="&xsd;integer">522650</mx-database:has_mx_id>
        <obo:CDAO_0000205 rdf:resource="http://example.org/character_9639"/>
        <obo:CDAO_0000184 rdf:resource="http://example.org/state_28705"/>
        <obo:CDAO_0000191 rdf:resource="http://example.org/otu_24716/male_only"/>
    </owl:NamedIndividual>
    


    <!-- http://example.org/coding_522653 -->

    <owl:NamedIndividual rdf:about="http://example.org/coding_522653">
        <rdf:type rdf:resource="&obo;CDAO_0000008"/>
        <rdfs:label>id: 522653</rdfs:label>
        <mx-database:has_mx_id rdf:datatype="&xsd;integer">522653</mx-database:has_mx_id>
        <obo:CDAO_0000205 rdf:resource="http://example.org/character_9854"/>
        <obo:CDAO_0000184 rdf:resource="http://example.org/state_28835"/>
        <obo:CDAO_0000191 rdf:resource="http://example.org/otu_24716/"/>
    </owl:NamedIndividual>
    


    <!-- http://example.org/coding_522654 -->

    <owl:NamedIndividual rdf:about="http://example.org/coding_522654">
        <rdf:type rdf:resource="&obo;CDAO_0000008"/>
        <rdfs:label>id: 522654</rdfs:label>
        <mx-database:has_mx_id rdf:datatype="&xsd;integer">522654</mx-database:has_mx_id>
        <obo:CDAO_0000205 rdf:resource="http://example.org/character_9855"/>
        <obo:CDAO_0000184 rdf:resource="http://example.org/state_28836"/>
        <obo:CDAO_0000191 rdf:resource="http://example.org/otu_24716/"/>
    </owl:NamedIndividual>
    


    <!-- http://example.org/coding_522815 -->

    <owl:NamedIndividual rdf:about="http://example.org/coding_522815">
        <rdf:type rdf:resource="&obo;CDAO_0000008"/>
        <rdfs:label>id: 522815</rdfs:label>
        <mx-database:has_mx_id rdf:datatype="&xsd;integer">522815</mx-database:has_mx_id>
        <obo:CDAO_0000205 rdf:resource="http://example.org/character_6568"/>
        <obo:CDAO_0000184 rdf:resource="http://example.org/state_28955"/>
        <obo:CDAO_0000191 rdf:resource="http://example.org/otu_24716/"/>
    </owl:NamedIndividual>
    


    <!-- http://example.org/coding_522816 -->

    <owl:NamedIndividual rdf:about="http://example.org/coding_522816">
        <rdf:type rdf:resource="&obo;CDAO_0000008"/>
        <rdfs:label>id: 522816</rdfs:label>
        <mx-database:has_mx_id rdf:datatype="&xsd;integer">522816</mx-database:has_mx_id>
        <obo:CDAO_0000205 rdf:resource="http://example.org/character_6509"/>
        <obo:CDAO_0000184 rdf:resource="http://example.org/state_28956"/>
        <obo:CDAO_0000191 rdf:resource="http://example.org/otu_24716/female_only"/>
    </owl:NamedIndividual>
    


    <!-- http://example.org/coding_522817 -->

    <owl:NamedIndividual rdf:about="http://example.org/coding_522817">
        <rdf:type rdf:resource="&obo;CDAO_0000008"/>
        <rdfs:label>id: 522817</rdfs:label>
        <mx-database:has_mx_id rdf:datatype="&xsd;integer">522817</mx-database:has_mx_id>
        <obo:CDAO_0000205 rdf:resource="http://example.org/character_9637"/>
        <obo:CDAO_0000184 rdf:resource="http://example.org/state_28957"/>
        <obo:CDAO_0000191 rdf:resource="http://example.org/otu_24716/male_only"/>
    </owl:NamedIndividual>
    


    <!-- http://example.org/coding_522818 -->

    <owl:NamedIndividual rdf:about="http://example.org/coding_522818">
        <rdf:type rdf:resource="&obo;CDAO_0000008"/>
        <rdfs:label>id: 522818</rdfs:label>
        <mx-database:has_mx_id rdf:datatype="&xsd;integer">522818</mx-database:has_mx_id>
        <obo:CDAO_0000205 rdf:resource="http://example.org/character_9636"/>
        <obo:CDAO_0000184 rdf:resource="http://example.org/state_28958"/>
        <obo:CDAO_0000191 rdf:resource="http://example.org/otu_24716/male_only"/>
    </owl:NamedIndividual>
    


    <!-- http://example.org/coding_522820 -->

    <owl:NamedIndividual rdf:about="http://example.org/coding_522820">
        <rdf:type rdf:resource="&obo;CDAO_0000008"/>
        <rdfs:label>id: 522820</rdfs:label>
        <mx-database:has_mx_id rdf:datatype="&xsd;integer">522820</mx-database:has_mx_id>
        <obo:CDAO_0000205 rdf:resource="http://example.org/character_9643"/>
        <obo:CDAO_0000184 rdf:resource="http://example.org/state_28783"/>
        <obo:CDAO_0000191 rdf:resource="http://example.org/otu_24716/female_only"/>
    </owl:NamedIndividual>
    


    <!-- http://example.org/coding_522824 -->

    <owl:NamedIndividual rdf:about="http://example.org/coding_522824">
        <rdf:type rdf:resource="&obo;CDAO_0000008"/>
        <rdfs:label>id: 522824</rdfs:label>
        <mx-database:has_mx_id rdf:datatype="&xsd;integer">522824</mx-database:has_mx_id>
        <obo:CDAO_0000205 rdf:resource="http://example.org/character_9751"/>
        <obo:CDAO_0000184 rdf:resource="http://example.org/state_28960"/>
        <obo:CDAO_0000191 rdf:resource="http://example.org/otu_24716/"/>
    </owl:NamedIndividual>
    


    <!-- http://example.org/coding_522825 -->

    <owl:NamedIndividual rdf:about="http://example.org/coding_522825">
        <rdf:type rdf:resource="&obo;CDAO_0000008"/>
        <rdfs:label>id: 522825</rdfs:label>
        <mx-database:has_mx_id rdf:datatype="&xsd;integer">522825</mx-database:has_mx_id>
        <obo:CDAO_0000205 rdf:resource="http://example.org/character_9756"/>
        <obo:CDAO_0000184 rdf:resource="http://example.org/state_28961"/>
        <obo:CDAO_0000191 rdf:resource="http://example.org/otu_24716/"/>
    </owl:NamedIndividual>
    


    <!-- http://example.org/coding_522826 -->

    <owl:NamedIndividual rdf:about="http://example.org/coding_522826">
        <rdf:type rdf:resource="&obo;CDAO_0000008"/>
        <rdfs:label>id: 522826</rdfs:label>
        <mx-database:has_mx_id rdf:datatype="&xsd;integer">522826</mx-database:has_mx_id>
        <obo:CDAO_0000205 rdf:resource="http://example.org/character_9468"/>
        <obo:CDAO_0000184 rdf:resource="http://example.org/state_28962"/>
        <obo:CDAO_0000191 rdf:resource="http://example.org/otu_24716/"/>
    </owl:NamedIndividual>
    


    <!-- http://example.org/coding_522827 -->

    <owl:NamedIndividual rdf:about="http://example.org/coding_522827">
        <rdf:type rdf:resource="&obo;CDAO_0000008"/>
        <rdfs:label>id: 522827</rdfs:label>
        <mx-database:has_mx_id rdf:datatype="&xsd;integer">522827</mx-database:has_mx_id>
        <obo:CDAO_0000205 rdf:resource="http://example.org/character_9750"/>
        <obo:CDAO_0000184 rdf:resource="http://example.org/state_28963"/>
        <obo:CDAO_0000191 rdf:resource="http://example.org/otu_24716/"/>
    </owl:NamedIndividual>
    


    <!-- http://example.org/coding_522828 -->

    <owl:NamedIndividual rdf:about="http://example.org/coding_522828">
        <rdf:type rdf:resource="&obo;CDAO_0000008"/>
        <rdfs:label>id: 522828</rdfs:label>
        <mx-database:has_mx_id rdf:datatype="&xsd;integer">522828</mx-database:has_mx_id>
        <obo:CDAO_0000205 rdf:resource="http://example.org/character_9760"/>
        <obo:CDAO_0000184 rdf:resource="http://example.org/state_28964"/>
        <obo:CDAO_0000191 rdf:resource="http://example.org/otu_24716/"/>
    </owl:NamedIndividual>
    


    <!-- http://example.org/coding_522829 -->

    <owl:NamedIndividual rdf:about="http://example.org/coding_522829">
        <rdf:type rdf:resource="&obo;CDAO_0000008"/>
        <rdfs:label>id: 522829</rdfs:label>
        <mx-database:has_mx_id rdf:datatype="&xsd;integer">522829</mx-database:has_mx_id>
        <obo:CDAO_0000205 rdf:resource="http://example.org/character_9921"/>
        <obo:CDAO_0000184 rdf:resource="http://example.org/state_28965"/>
        <obo:CDAO_0000191 rdf:resource="http://example.org/otu_24716/"/>
    </owl:NamedIndividual>
    


    <!-- http://example.org/coding_522830 -->

    <owl:NamedIndividual rdf:about="http://example.org/coding_522830">
        <rdf:type rdf:resource="&obo;CDAO_0000008"/>
        <rdfs:label>id: 522830</rdfs:label>
        <mx-database:has_mx_id rdf:datatype="&xsd;integer">522830</mx-database:has_mx_id>
        <obo:CDAO_0000205 rdf:resource="http://example.org/character_9864"/>
        <obo:CDAO_0000184 rdf:resource="http://example.org/state_28966"/>
        <obo:CDAO_0000191 rdf:resource="http://example.org/otu_24716/"/>
    </owl:NamedIndividual>
    


    <!-- http://example.org/coding_522831 -->

    <owl:NamedIndividual rdf:about="http://example.org/coding_522831">
        <rdf:type rdf:resource="&obo;CDAO_0000008"/>
        <rdfs:label>id: 522831</rdfs:label>
        <mx-database:has_mx_id rdf:datatype="&xsd;integer">522831</mx-database:has_mx_id>
        <obo:CDAO_0000205 rdf:resource="http://example.org/character_9937"/>
        <obo:CDAO_0000184 rdf:resource="http://example.org/state_28814"/>
        <obo:CDAO_0000191 rdf:resource="http://example.org/otu_24716/female_only"/>
    </owl:NamedIndividual>
    


    <!-- http://example.org/coding_544058 -->

    <owl:NamedIndividual rdf:about="http://example.org/coding_544058">
        <rdf:type rdf:resource="&obo;CDAO_0000008"/>
        <rdfs:label>id: 544058</rdfs:label>
        <mx-database:has_mx_id rdf:datatype="&xsd;integer">544058</mx-database:has_mx_id>
        <obo:CDAO_0000205 rdf:resource="http://example.org/character_3111"/>
        <obo:CDAO_0000184 rdf:resource="http://example.org/state_28687"/>
        <obo:CDAO_0000191 rdf:resource="http://example.org/otu_24716/"/>
    </owl:NamedIndividual>
    


    <!-- http://example.org/coding_544059 -->

    <owl:NamedIndividual rdf:about="http://example.org/coding_544059">
        <rdf:type rdf:resource="&obo;CDAO_0000008"/>
        <rdfs:label>id: 544059</rdfs:label>
        <mx-database:has_mx_id rdf:datatype="&xsd;integer">544059</mx-database:has_mx_id>
        <obo:CDAO_0000205 rdf:resource="http://example.org/character_10436"/>
        <obo:CDAO_0000184 rdf:resource="http://example.org/state_30214"/>
        <obo:CDAO_0000191 rdf:resource="http://example.org/otu_24716/"/>
    </owl:NamedIndividual>
    


    <!-- http://example.org/coding_544642 -->

    <owl:NamedIndividual rdf:about="http://example.org/coding_544642">
        <rdf:type rdf:resource="&obo;CDAO_0000008"/>
        <rdfs:label>id: 544642</rdfs:label>
        <mx-database:has_mx_id rdf:datatype="&xsd;integer">544642</mx-database:has_mx_id>
        <obo:CDAO_0000205 rdf:resource="http://example.org/character_10437"/>
        <obo:CDAO_0000184 rdf:resource="http://example.org/state_30215"/>
        <obo:CDAO_0000191 rdf:resource="http://example.org/otu_24716/"/>
    </owl:NamedIndividual>
    


    <!-- http://example.org/determination_31229 -->

    <owl:NamedIndividual rdf:about="http://example.org/determination_31229">
        <rdf:type rdf:resource="http://rs.tdwg.org/dwc/terms/Identification"/>
        <dsw:toTaxon rdf:resource="http://example.org/taxon_name_43247"/>
        <dsw:idBasedOn rdf:resource="urn:catalog:PSUC:PSUC_FEM:000098899"/>
    </owl:NamedIndividual>
    


    <!-- http://example.org/determination_31230 -->

    <owl:NamedIndividual rdf:about="http://example.org/determination_31230">
        <rdf:type rdf:resource="http://rs.tdwg.org/dwc/terms/Identification"/>
        <dsw:toTaxon rdf:resource="http://example.org/taxon_name_43247"/>
        <dsw:idBasedOn rdf:resource="urn:catalog:PSUC:PSUC_FEM:000098907"/>
    </owl:NamedIndividual>
    


    <!-- http://example.org/determination_35542 -->

    <owl:NamedIndividual rdf:about="http://example.org/determination_35542">
        <rdf:type rdf:resource="http://rs.tdwg.org/dwc/terms/Identification"/>
        <dsw:toTaxon rdf:resource="http://example.org/taxon_name_43247"/>
        <dsw:idBasedOn rdf:resource="urn:catalog:UCFC:PSUC_FEM:000086296"/>
    </owl:NamedIndividual>
    


    <!-- http://example.org/determination_35543 -->

    <owl:NamedIndividual rdf:about="http://example.org/determination_35543">
        <rdf:type rdf:resource="http://rs.tdwg.org/dwc/terms/Identification"/>
        <dsw:toTaxon rdf:resource="http://example.org/taxon_name_43247"/>
        <dsw:idBasedOn rdf:resource="urn:catalog:UCFC::35879"/>
    </owl:NamedIndividual>
    


    <!-- http://example.org/determination_35544 -->

    <owl:NamedIndividual rdf:about="http://example.org/determination_35544">
        <rdf:type rdf:resource="http://rs.tdwg.org/dwc/terms/Identification"/>
        <dsw:toTaxon rdf:resource="http://example.org/taxon_name_43247"/>
        <dsw:idBasedOn rdf:resource="urn:catalog:UCFC:PSUC_FEM:000086366"/>
    </owl:NamedIndividual>
    


    <!-- http://example.org/determination_35545 -->

    <owl:NamedIndividual rdf:about="http://example.org/determination_35545">
        <rdf:type rdf:resource="http://rs.tdwg.org/dwc/terms/Identification"/>
        <dsw:toTaxon rdf:resource="http://example.org/taxon_name_43247"/>
        <dsw:idBasedOn rdf:resource="urn:catalog:UCFC:PSUC_FEM:000086151"/>
    </owl:NamedIndividual>
    


    <!-- http://example.org/determination_35546 -->

    <owl:NamedIndividual rdf:about="http://example.org/determination_35546">
        <rdf:type rdf:resource="http://rs.tdwg.org/dwc/terms/Identification"/>
        <dsw:toTaxon rdf:resource="http://example.org/taxon_name_43247"/>
        <dsw:idBasedOn rdf:resource="urn:catalog:UCFC:PSUC_FEM:000086443"/>
    </owl:NamedIndividual>
    


    <!-- http://example.org/determination_35547 -->

    <owl:NamedIndividual rdf:about="http://example.org/determination_35547">
        <rdf:type rdf:resource="http://rs.tdwg.org/dwc/terms/Identification"/>
        <dsw:toTaxon rdf:resource="http://example.org/taxon_name_43247"/>
        <dsw:idBasedOn rdf:resource="urn:catalog:UCFC:PSUC_FEM:000086137"/>
    </owl:NamedIndividual>
    


    <!-- http://example.org/determination_35548 -->

    <owl:NamedIndividual rdf:about="http://example.org/determination_35548">
        <rdf:type rdf:resource="http://rs.tdwg.org/dwc/terms/Identification"/>
        <dsw:toTaxon rdf:resource="http://example.org/taxon_name_43247"/>
        <dsw:idBasedOn rdf:resource="urn:catalog:UCFC:PSUC_FEM:000086370"/>
    </owl:NamedIndividual>
    


    <!-- http://example.org/determination_35549 -->

    <owl:NamedIndividual rdf:about="http://example.org/determination_35549">
        <rdf:type rdf:resource="http://rs.tdwg.org/dwc/terms/Identification"/>
        <dsw:toTaxon rdf:resource="http://example.org/taxon_name_43247"/>
        <dsw:idBasedOn rdf:resource="urn:catalog:UCFC:IM:5106"/>
    </owl:NamedIndividual>
    


    <!-- http://example.org/determination_35550 -->

    <owl:NamedIndividual rdf:about="http://example.org/determination_35550">
        <rdf:type rdf:resource="http://rs.tdwg.org/dwc/terms/Identification"/>
        <dsw:toTaxon rdf:resource="http://example.org/taxon_name_43247"/>
        <dsw:idBasedOn rdf:resource="urn:catalog:UCFC:IM:5212"/>
    </owl:NamedIndividual>
    


    <!-- http://example.org/determination_35551 -->

    <owl:NamedIndividual rdf:about="http://example.org/determination_35551">
        <rdf:type rdf:resource="http://rs.tdwg.org/dwc/terms/Identification"/>
        <dsw:toTaxon rdf:resource="http://example.org/taxon_name_43247"/>
        <dsw:idBasedOn rdf:resource="urn:catalog:UCFC:IM:5214"/>
    </owl:NamedIndividual>
    


    <!-- http://example.org/determination_35552 -->

    <owl:NamedIndividual rdf:about="http://example.org/determination_35552">
        <rdf:type rdf:resource="http://rs.tdwg.org/dwc/terms/Identification"/>
        <dsw:toTaxon rdf:resource="http://example.org/taxon_name_43247"/>
        <dsw:idBasedOn rdf:resource="urn:catalog:UCFC:IM:5107"/>
    </owl:NamedIndividual>
    


    <!-- http://example.org/determination_35553 -->

    <owl:NamedIndividual rdf:about="http://example.org/determination_35553">
        <rdf:type rdf:resource="http://rs.tdwg.org/dwc/terms/Identification"/>
        <dsw:toTaxon rdf:resource="http://example.org/taxon_name_43247"/>
        <dsw:idBasedOn rdf:resource="urn:catalog:UCFC::35889"/>
    </owl:NamedIndividual>
    


    <!-- http://example.org/determination_35554 -->

    <owl:NamedIndividual rdf:about="http://example.org/determination_35554">
        <rdf:type rdf:resource="http://rs.tdwg.org/dwc/terms/Identification"/>
        <dsw:toTaxon rdf:resource="http://example.org/taxon_name_43247"/>
        <dsw:idBasedOn rdf:resource="urn:catalog:UCFC:IM:5211"/>
    </owl:NamedIndividual>
    


    <!-- http://example.org/determination_35555 -->

    <owl:NamedIndividual rdf:about="http://example.org/determination_35555">
        <rdf:type rdf:resource="http://rs.tdwg.org/dwc/terms/Identification"/>
        <dsw:toTaxon rdf:resource="http://example.org/taxon_name_43247"/>
        <dsw:idBasedOn rdf:resource="urn:catalog:UCFC:PSUC_FEM:000086148"/>
    </owl:NamedIndividual>
    


    <!-- http://example.org/determination_35556 -->

    <owl:NamedIndividual rdf:about="http://example.org/determination_35556">
        <rdf:type rdf:resource="http://rs.tdwg.org/dwc/terms/Identification"/>
        <dsw:toTaxon rdf:resource="http://example.org/taxon_name_43247"/>
        <dsw:idBasedOn rdf:resource="urn:catalog:UCFC:PSUC_FEM:000086130"/>
    </owl:NamedIndividual>
    


    <!-- http://example.org/determination_35557 -->

    <owl:NamedIndividual rdf:about="http://example.org/determination_35557">
        <rdf:type rdf:resource="http://rs.tdwg.org/dwc/terms/Identification"/>
        <dsw:toTaxon rdf:resource="http://example.org/taxon_name_43247"/>
        <dsw:idBasedOn rdf:resource="urn:catalog:UCFC:PSUC_FEM:000086141"/>
    </owl:NamedIndividual>
    


    <!-- http://example.org/determination_35559 -->

    <owl:NamedIndividual rdf:about="http://example.org/determination_35559">
        <rdf:type rdf:resource="http://rs.tdwg.org/dwc/terms/Identification"/>
        <dsw:toTaxon rdf:resource="http://example.org/taxon_name_43247"/>
        <dsw:idBasedOn rdf:resource="urn:catalog:UCFC:PSUC_FEM:000086266"/>
    </owl:NamedIndividual>
    


    <!-- http://example.org/determination_35560 -->

    <owl:NamedIndividual rdf:about="http://example.org/determination_35560">
        <rdf:type rdf:resource="http://rs.tdwg.org/dwc/terms/Identification"/>
        <dsw:toTaxon rdf:resource="http://example.org/taxon_name_43247"/>
        <dsw:idBasedOn rdf:resource="urn:catalog:UCFC:PSUC_FEM:000086384"/>
    </owl:NamedIndividual>
    


    <!-- http://example.org/determination_35561 -->

    <owl:NamedIndividual rdf:about="http://example.org/determination_35561">
        <rdf:type rdf:resource="http://rs.tdwg.org/dwc/terms/Identification"/>
        <dsw:toTaxon rdf:resource="http://example.org/taxon_name_43247"/>
        <dsw:idBasedOn rdf:resource="urn:catalog:PSUC:PSUC_FEM:000086285"/>
    </owl:NamedIndividual>
    


    <!-- http://example.org/determination_35562 -->

    <owl:NamedIndividual rdf:about="http://example.org/determination_35562">
        <rdf:type rdf:resource="http://rs.tdwg.org/dwc/terms/Identification"/>
        <dsw:toTaxon rdf:resource="http://example.org/taxon_name_43247"/>
        <dsw:idBasedOn rdf:resource="urn:catalog:UCFC:IM:5156"/>
    </owl:NamedIndividual>
    


    <!-- http://example.org/determination_35563 -->

    <owl:NamedIndividual rdf:about="http://example.org/determination_35563">
        <rdf:type rdf:resource="http://rs.tdwg.org/dwc/terms/Identification"/>
        <dsw:toTaxon rdf:resource="http://example.org/taxon_name_43247"/>
        <dsw:idBasedOn rdf:resource="urn:catalog:UCFC:IM:5165"/>
    </owl:NamedIndividual>
    


    <!-- http://example.org/determination_35887 -->

    <owl:NamedIndividual rdf:about="http://example.org/determination_35887">
        <rdf:type rdf:resource="http://rs.tdwg.org/dwc/terms/Identification"/>
        <dsw:toTaxon rdf:resource="http://example.org/taxon_name_43247"/>
        <dsw:idBasedOn rdf:resource="urn:catalog:CNC:PSUC_FEM:000056350"/>
    </owl:NamedIndividual>
    


    <!-- http://example.org/determination_35888 -->

    <owl:NamedIndividual rdf:about="http://example.org/determination_35888">
        <rdf:type rdf:resource="http://rs.tdwg.org/dwc/terms/Identification"/>
        <dsw:toTaxon rdf:resource="http://example.org/taxon_name_43247"/>
        <dsw:idBasedOn rdf:resource="urn:catalog:CNC:PSUC_FEM:000056351"/>
    </owl:NamedIndividual>
    


    <!-- http://example.org/determination_35889 -->

    <owl:NamedIndividual rdf:about="http://example.org/determination_35889">
        <rdf:type rdf:resource="http://rs.tdwg.org/dwc/terms/Identification"/>
        <dsw:toTaxon rdf:resource="http://example.org/taxon_name_43247"/>
        <dsw:idBasedOn rdf:resource="urn:catalog:CNC:PSUC_FEM:000056352"/>
    </owl:NamedIndividual>
    


    <!-- http://example.org/determination_35890 -->

    <owl:NamedIndividual rdf:about="http://example.org/determination_35890">
        <rdf:type rdf:resource="http://rs.tdwg.org/dwc/terms/Identification"/>
        <dsw:toTaxon rdf:resource="http://example.org/taxon_name_43247"/>
        <dsw:idBasedOn rdf:resource="urn:catalog:CNC:PSUC_FEM:000056353"/>
    </owl:NamedIndividual>
    


    <!-- http://example.org/determination_35891 -->

    <owl:NamedIndividual rdf:about="http://example.org/determination_35891">
        <rdf:type rdf:resource="http://rs.tdwg.org/dwc/terms/Identification"/>
        <dsw:toTaxon rdf:resource="http://example.org/taxon_name_43247"/>
        <dsw:idBasedOn rdf:resource="urn:catalog:CNC:PSUC_FEM:000056354"/>
    </owl:NamedIndividual>
    


    <!-- http://example.org/determination_35892 -->

    <owl:NamedIndividual rdf:about="http://example.org/determination_35892">
        <rdf:type rdf:resource="http://rs.tdwg.org/dwc/terms/Identification"/>
        <dsw:toTaxon rdf:resource="http://example.org/taxon_name_43247"/>
        <dsw:idBasedOn rdf:resource="urn:catalog:CNC:PSUC_FEM:000056355"/>
    </owl:NamedIndividual>
    


    <!-- http://example.org/determination_35893 -->

    <owl:NamedIndividual rdf:about="http://example.org/determination_35893">
        <rdf:type rdf:resource="http://rs.tdwg.org/dwc/terms/Identification"/>
        <dsw:toTaxon rdf:resource="http://example.org/taxon_name_43247"/>
        <dsw:idBasedOn rdf:resource="urn:catalog:CNC:PSUC_FEM:000056356"/>
    </owl:NamedIndividual>
    


    <!-- http://example.org/determination_35894 -->

    <owl:NamedIndividual rdf:about="http://example.org/determination_35894">
        <rdf:type rdf:resource="http://rs.tdwg.org/dwc/terms/Identification"/>
        <dsw:toTaxon rdf:resource="http://example.org/taxon_name_43247"/>
        <dsw:idBasedOn rdf:resource="urn:catalog:CNC:PSUC_FEM:000056357"/>
    </owl:NamedIndividual>
    


    <!-- http://example.org/determination_35895 -->

    <owl:NamedIndividual rdf:about="http://example.org/determination_35895">
        <rdf:type rdf:resource="http://rs.tdwg.org/dwc/terms/Identification"/>
        <dsw:toTaxon rdf:resource="http://example.org/taxon_name_43247"/>
        <dsw:idBasedOn rdf:resource="urn:catalog:CNC::36185"/>
    </owl:NamedIndividual>
    


    <!-- http://example.org/determination_35896 -->

    <owl:NamedIndividual rdf:about="http://example.org/determination_35896">
        <rdf:type rdf:resource="http://rs.tdwg.org/dwc/terms/Identification"/>
        <dsw:toTaxon rdf:resource="http://example.org/taxon_name_43247"/>
        <dsw:idBasedOn rdf:resource="urn:catalog:CNC::36186"/>
    </owl:NamedIndividual>
    


    <!-- http://example.org/determination_35897 -->

    <owl:NamedIndividual rdf:about="http://example.org/determination_35897">
        <rdf:type rdf:resource="http://rs.tdwg.org/dwc/terms/Identification"/>
        <dsw:toTaxon rdf:resource="http://example.org/taxon_name_43247"/>
        <dsw:idBasedOn rdf:resource="urn:catalog:CNC::36187"/>
    </owl:NamedIndividual>
    


    <!-- http://example.org/determination_35898 -->

    <owl:NamedIndividual rdf:about="http://example.org/determination_35898">
        <rdf:type rdf:resource="http://rs.tdwg.org/dwc/terms/Identification"/>
        <dsw:toTaxon rdf:resource="http://example.org/taxon_name_43247"/>
        <dsw:idBasedOn rdf:resource="urn:catalog:CNC:PSUC_FEM:000056361"/>
    </owl:NamedIndividual>
    


    <!-- http://example.org/determination_35899 -->

    <owl:NamedIndividual rdf:about="http://example.org/determination_35899">
        <rdf:type rdf:resource="http://rs.tdwg.org/dwc/terms/Identification"/>
        <dsw:toTaxon rdf:resource="http://example.org/taxon_name_43247"/>
        <dsw:idBasedOn rdf:resource="urn:catalog:CNC:PSUC_FEM:000056362"/>
    </owl:NamedIndividual>
    


    <!-- http://example.org/determination_35900 -->

    <owl:NamedIndividual rdf:about="http://example.org/determination_35900">
        <rdf:type rdf:resource="http://rs.tdwg.org/dwc/terms/Identification"/>
        <dsw:toTaxon rdf:resource="http://example.org/taxon_name_43247"/>
        <dsw:idBasedOn rdf:resource="urn:catalog:CNC:PSUC_FEM:000056363"/>
    </owl:NamedIndividual>
    


    <!-- http://example.org/determination_35901 -->

    <owl:NamedIndividual rdf:about="http://example.org/determination_35901">
        <rdf:type rdf:resource="http://rs.tdwg.org/dwc/terms/Identification"/>
        <dsw:toTaxon rdf:resource="http://example.org/taxon_name_43247"/>
        <dsw:idBasedOn rdf:resource="urn:catalog:CNC:PSUC_FEM:000056364"/>
    </owl:NamedIndividual>
    


    <!-- http://example.org/determination_35902 -->

    <owl:NamedIndividual rdf:about="http://example.org/determination_35902">
        <rdf:type rdf:resource="http://rs.tdwg.org/dwc/terms/Identification"/>
        <dsw:toTaxon rdf:resource="http://example.org/taxon_name_43247"/>
        <dsw:idBasedOn rdf:resource="urn:catalog:CNC:PSUC_FEM:000056365"/>
    </owl:NamedIndividual>
    


    <!-- http://example.org/determination_35903 -->

    <owl:NamedIndividual rdf:about="http://example.org/determination_35903">
        <rdf:type rdf:resource="http://rs.tdwg.org/dwc/terms/Identification"/>
        <dsw:toTaxon rdf:resource="http://example.org/taxon_name_43247"/>
        <dsw:idBasedOn rdf:resource="urn:catalog:CNC:PSUC_FEM:000056366"/>
    </owl:NamedIndividual>
    


    <!-- http://example.org/determination_35904 -->

    <owl:NamedIndividual rdf:about="http://example.org/determination_35904">
        <rdf:type rdf:resource="http://rs.tdwg.org/dwc/terms/Identification"/>
        <dsw:toTaxon rdf:resource="http://example.org/taxon_name_43247"/>
        <dsw:idBasedOn rdf:resource="urn:catalog:CNC:PSUC_FEM:000056367"/>
    </owl:NamedIndividual>
    


    <!-- http://example.org/determination_35905 -->

    <owl:NamedIndividual rdf:about="http://example.org/determination_35905">
        <rdf:type rdf:resource="http://rs.tdwg.org/dwc/terms/Identification"/>
        <dsw:toTaxon rdf:resource="http://example.org/taxon_name_43247"/>
        <dsw:idBasedOn rdf:resource="urn:catalog:CNC:PSUC_FEM:000056368"/>
    </owl:NamedIndividual>
    


    <!-- http://example.org/determination_35906 -->

    <owl:NamedIndividual rdf:about="http://example.org/determination_35906">
        <rdf:type rdf:resource="http://rs.tdwg.org/dwc/terms/Identification"/>
        <dsw:toTaxon rdf:resource="http://example.org/taxon_name_43247"/>
        <dsw:idBasedOn rdf:resource="urn:catalog:CNC:PSUC_FEM:000056369"/>
    </owl:NamedIndividual>
    


    <!-- http://example.org/determination_35907 -->

    <owl:NamedIndividual rdf:about="http://example.org/determination_35907">
        <rdf:type rdf:resource="http://rs.tdwg.org/dwc/terms/Identification"/>
        <dsw:toTaxon rdf:resource="http://example.org/taxon_name_43247"/>
        <dsw:idBasedOn rdf:resource="urn:catalog:CNC:PSUC_FEM:000056370"/>
    </owl:NamedIndividual>
    


    <!-- http://example.org/determination_35908 -->

    <owl:NamedIndividual rdf:about="http://example.org/determination_35908">
        <rdf:type rdf:resource="http://rs.tdwg.org/dwc/terms/Identification"/>
        <dsw:toTaxon rdf:resource="http://example.org/taxon_name_43247"/>
        <dsw:idBasedOn rdf:resource="urn:catalog:CNC:PSUC_FEM:000056371"/>
    </owl:NamedIndividual>
    


    <!-- http://example.org/determination_35909 -->

    <owl:NamedIndividual rdf:about="http://example.org/determination_35909">
        <rdf:type rdf:resource="http://rs.tdwg.org/dwc/terms/Identification"/>
        <dsw:toTaxon rdf:resource="http://example.org/taxon_name_43247"/>
        <dsw:idBasedOn rdf:resource="urn:catalog:CNC:PSUC_FEM:000056372"/>
    </owl:NamedIndividual>
    


    <!-- http://example.org/determination_35910 -->

    <owl:NamedIndividual rdf:about="http://example.org/determination_35910">
        <rdf:type rdf:resource="http://rs.tdwg.org/dwc/terms/Identification"/>
        <dsw:toTaxon rdf:resource="http://example.org/taxon_name_43247"/>
        <dsw:idBasedOn rdf:resource="urn:catalog:CNC:PSUC_FEM:000056373"/>
    </owl:NamedIndividual>
    


    <!-- http://example.org/determination_35911 -->

    <owl:NamedIndividual rdf:about="http://example.org/determination_35911">
        <rdf:type rdf:resource="http://rs.tdwg.org/dwc/terms/Identification"/>
        <dsw:toTaxon rdf:resource="http://example.org/taxon_name_43247"/>
        <dsw:idBasedOn rdf:resource="urn:catalog:CNC:PSUC_FEM:000056374"/>
    </owl:NamedIndividual>
    


    <!-- http://example.org/determination_35912 -->

    <owl:NamedIndividual rdf:about="http://example.org/determination_35912">
        <rdf:type rdf:resource="http://rs.tdwg.org/dwc/terms/Identification"/>
        <dsw:toTaxon rdf:resource="http://example.org/taxon_name_43247"/>
        <dsw:idBasedOn rdf:resource="urn:catalog:CNC:PSUC_FEM:000056375"/>
    </owl:NamedIndividual>
    


    <!-- http://example.org/determination_35913 -->

    <owl:NamedIndividual rdf:about="http://example.org/determination_35913">
        <rdf:type rdf:resource="http://rs.tdwg.org/dwc/terms/Identification"/>
        <dsw:toTaxon rdf:resource="http://example.org/taxon_name_43247"/>
        <dsw:idBasedOn rdf:resource="urn:catalog:CNC:PSUC_FEM:000056376"/>
    </owl:NamedIndividual>
    


    <!-- http://example.org/determination_35914 -->

    <owl:NamedIndividual rdf:about="http://example.org/determination_35914">
        <rdf:type rdf:resource="http://rs.tdwg.org/dwc/terms/Identification"/>
        <dsw:toTaxon rdf:resource="http://example.org/taxon_name_43247"/>
        <dsw:idBasedOn rdf:resource="urn:catalog:CNC:PSUC_FEM:000056377"/>
    </owl:NamedIndividual>
    


    <!-- http://example.org/determination_35915 -->

    <owl:NamedIndividual rdf:about="http://example.org/determination_35915">
        <rdf:type rdf:resource="http://rs.tdwg.org/dwc/terms/Identification"/>
        <dsw:toTaxon rdf:resource="http://example.org/taxon_name_43247"/>
        <dsw:idBasedOn rdf:resource="urn:catalog:CNC:PSUC_FEM:000056378"/>
    </owl:NamedIndividual>
    


    <!-- http://example.org/determination_35916 -->

    <owl:NamedIndividual rdf:about="http://example.org/determination_35916">
        <rdf:type rdf:resource="http://rs.tdwg.org/dwc/terms/Identification"/>
        <dsw:toTaxon rdf:resource="http://example.org/taxon_name_43247"/>
        <dsw:idBasedOn rdf:resource="urn:catalog:CNC:PSUC_FEM:000056379"/>
    </owl:NamedIndividual>
    


    <!-- http://example.org/determination_35917 -->

    <owl:NamedIndividual rdf:about="http://example.org/determination_35917">
        <rdf:type rdf:resource="http://rs.tdwg.org/dwc/terms/Identification"/>
        <dsw:toTaxon rdf:resource="http://example.org/taxon_name_43247"/>
        <dsw:idBasedOn rdf:resource="urn:catalog:CNC:PSUC_FEM:000056380"/>
    </owl:NamedIndividual>
    


    <!-- http://example.org/determination_35918 -->

    <owl:NamedIndividual rdf:about="http://example.org/determination_35918">
        <rdf:type rdf:resource="http://rs.tdwg.org/dwc/terms/Identification"/>
        <dsw:toTaxon rdf:resource="http://example.org/taxon_name_43247"/>
        <dsw:idBasedOn rdf:resource="urn:catalog:CNC:PSUC_FEM:000056381"/>
    </owl:NamedIndividual>
    


    <!-- http://example.org/determination_35919 -->

    <owl:NamedIndividual rdf:about="http://example.org/determination_35919">
        <rdf:type rdf:resource="http://rs.tdwg.org/dwc/terms/Identification"/>
        <dsw:toTaxon rdf:resource="http://example.org/taxon_name_43247"/>
        <dsw:idBasedOn rdf:resource="urn:catalog:CNC:PSUC_FEM:000056382"/>
    </owl:NamedIndividual>
    


    <!-- http://example.org/determination_35920 -->

    <owl:NamedIndividual rdf:about="http://example.org/determination_35920">
        <rdf:type rdf:resource="http://rs.tdwg.org/dwc/terms/Identification"/>
        <dsw:toTaxon rdf:resource="http://example.org/taxon_name_43247"/>
        <dsw:idBasedOn rdf:resource="urn:catalog:CNC:PSUC_FEM:000056383"/>
    </owl:NamedIndividual>
    


    <!-- http://example.org/determination_35921 -->

    <owl:NamedIndividual rdf:about="http://example.org/determination_35921">
        <rdf:type rdf:resource="http://rs.tdwg.org/dwc/terms/Identification"/>
        <dsw:toTaxon rdf:resource="http://example.org/taxon_name_43247"/>
        <dsw:idBasedOn rdf:resource="urn:catalog:CNC:PSUC_FEM:000056384"/>
    </owl:NamedIndividual>
    


    <!-- http://example.org/determination_35922 -->

    <owl:NamedIndividual rdf:about="http://example.org/determination_35922">
        <rdf:type rdf:resource="http://rs.tdwg.org/dwc/terms/Identification"/>
        <dsw:toTaxon rdf:resource="http://example.org/taxon_name_43247"/>
        <dsw:idBasedOn rdf:resource="urn:catalog:CNC:PSUC_FEM:000056385"/>
    </owl:NamedIndividual>
    


    <!-- http://example.org/determination_35923 -->

    <owl:NamedIndividual rdf:about="http://example.org/determination_35923">
        <rdf:type rdf:resource="http://rs.tdwg.org/dwc/terms/Identification"/>
        <dsw:toTaxon rdf:resource="http://example.org/taxon_name_43247"/>
        <dsw:idBasedOn rdf:resource="urn:catalog:CNC:PSUC_FEM:000056386"/>
    </owl:NamedIndividual>
    


    <!-- http://example.org/determination_35924 -->

    <owl:NamedIndividual rdf:about="http://example.org/determination_35924">
        <rdf:type rdf:resource="http://rs.tdwg.org/dwc/terms/Identification"/>
        <dsw:toTaxon rdf:resource="http://example.org/taxon_name_43247"/>
        <dsw:idBasedOn rdf:resource="urn:catalog:CNC:PSUC_FEM:000056387"/>
    </owl:NamedIndividual>
    


    <!-- http://example.org/determination_35925 -->

    <owl:NamedIndividual rdf:about="http://example.org/determination_35925">
        <rdf:type rdf:resource="http://rs.tdwg.org/dwc/terms/Identification"/>
        <dsw:toTaxon rdf:resource="http://example.org/taxon_name_43247"/>
        <dsw:idBasedOn rdf:resource="urn:catalog:CNC:PSUC_FEM:000056388"/>
    </owl:NamedIndividual>
    


    <!-- http://example.org/determination_35926 -->

    <owl:NamedIndividual rdf:about="http://example.org/determination_35926">
        <rdf:type rdf:resource="http://rs.tdwg.org/dwc/terms/Identification"/>
        <dsw:toTaxon rdf:resource="http://example.org/taxon_name_43247"/>
        <dsw:idBasedOn rdf:resource="urn:catalog:CNC:PSUC_FEM:000056389"/>
    </owl:NamedIndividual>
    


    <!-- http://example.org/determination_35927 -->

    <owl:NamedIndividual rdf:about="http://example.org/determination_35927">
        <rdf:type rdf:resource="http://rs.tdwg.org/dwc/terms/Identification"/>
        <dsw:toTaxon rdf:resource="http://example.org/taxon_name_43247"/>
        <dsw:idBasedOn rdf:resource="urn:catalog:CNC:PSUC_FEM:000056390"/>
    </owl:NamedIndividual>
    


    <!-- http://example.org/determination_35928 -->

    <owl:NamedIndividual rdf:about="http://example.org/determination_35928">
        <rdf:type rdf:resource="http://rs.tdwg.org/dwc/terms/Identification"/>
        <dsw:toTaxon rdf:resource="http://example.org/taxon_name_43247"/>
        <dsw:idBasedOn rdf:resource="urn:catalog:CNC:PSUC_FEM:000056391"/>
    </owl:NamedIndividual>
    


    <!-- http://example.org/determination_35929 -->

    <owl:NamedIndividual rdf:about="http://example.org/determination_35929">
        <rdf:type rdf:resource="http://rs.tdwg.org/dwc/terms/Identification"/>
        <dsw:toTaxon rdf:resource="http://example.org/taxon_name_43247"/>
        <dsw:idBasedOn rdf:resource="urn:catalog:CNC:PSUC_FEM:000056392"/>
    </owl:NamedIndividual>
    


    <!-- http://example.org/determination_35930 -->

    <owl:NamedIndividual rdf:about="http://example.org/determination_35930">
        <rdf:type rdf:resource="http://rs.tdwg.org/dwc/terms/Identification"/>
        <dsw:toTaxon rdf:resource="http://example.org/taxon_name_43247"/>
        <dsw:idBasedOn rdf:resource="urn:catalog:CNC:PSUC_FEM:000056393"/>
    </owl:NamedIndividual>
    


    <!-- http://example.org/determination_35931 -->

    <owl:NamedIndividual rdf:about="http://example.org/determination_35931">
        <rdf:type rdf:resource="http://rs.tdwg.org/dwc/terms/Identification"/>
        <dsw:toTaxon rdf:resource="http://example.org/taxon_name_43247"/>
        <dsw:idBasedOn rdf:resource="urn:catalog:CNC:PSUC_FEM:000056394"/>
    </owl:NamedIndividual>
    


    <!-- http://example.org/determination_35932 -->

    <owl:NamedIndividual rdf:about="http://example.org/determination_35932">
        <rdf:type rdf:resource="http://rs.tdwg.org/dwc/terms/Identification"/>
        <dsw:toTaxon rdf:resource="http://example.org/taxon_name_43247"/>
        <dsw:idBasedOn rdf:resource="urn:catalog:CNC:PSUC_FEM:000056395"/>
    </owl:NamedIndividual>
    


    <!-- http://example.org/determination_35933 -->

    <owl:NamedIndividual rdf:about="http://example.org/determination_35933">
        <rdf:type rdf:resource="http://rs.tdwg.org/dwc/terms/Identification"/>
        <dsw:toTaxon rdf:resource="http://example.org/taxon_name_43247"/>
        <dsw:idBasedOn rdf:resource="urn:catalog:CNC:PSUC_FEM:000056396"/>
    </owl:NamedIndividual>
    


    <!-- http://example.org/determination_35934 -->

    <owl:NamedIndividual rdf:about="http://example.org/determination_35934">
        <rdf:type rdf:resource="http://rs.tdwg.org/dwc/terms/Identification"/>
        <dsw:toTaxon rdf:resource="http://example.org/taxon_name_43247"/>
        <dsw:idBasedOn rdf:resource="urn:catalog:CNC:PSUC_FEM:000056397"/>
    </owl:NamedIndividual>
    


    <!-- http://example.org/determination_35935 -->

    <owl:NamedIndividual rdf:about="http://example.org/determination_35935">
        <rdf:type rdf:resource="http://rs.tdwg.org/dwc/terms/Identification"/>
        <dsw:toTaxon rdf:resource="http://example.org/taxon_name_43247"/>
        <dsw:idBasedOn rdf:resource="urn:catalog:CNC:PSUC_FEM:000056398"/>
    </owl:NamedIndividual>
    


    <!-- http://example.org/determination_35936 -->

    <owl:NamedIndividual rdf:about="http://example.org/determination_35936">
        <rdf:type rdf:resource="http://rs.tdwg.org/dwc/terms/Identification"/>
        <dsw:toTaxon rdf:resource="http://example.org/taxon_name_43247"/>
        <dsw:idBasedOn rdf:resource="urn:catalog:CNC:PSUC_FEM:000056399"/>
    </owl:NamedIndividual>
    


    <!-- http://example.org/determination_35937 -->

    <owl:NamedIndividual rdf:about="http://example.org/determination_35937">
        <rdf:type rdf:resource="http://rs.tdwg.org/dwc/terms/Identification"/>
        <dsw:toTaxon rdf:resource="http://example.org/taxon_name_43247"/>
        <dsw:idBasedOn rdf:resource="urn:catalog:CNC:PSUC_FEM:000056400"/>
    </owl:NamedIndividual>
    


    <!-- http://example.org/determination_35938 -->

    <owl:NamedIndividual rdf:about="http://example.org/determination_35938">
        <rdf:type rdf:resource="http://rs.tdwg.org/dwc/terms/Identification"/>
        <dsw:toTaxon rdf:resource="http://example.org/taxon_name_43247"/>
        <dsw:idBasedOn rdf:resource="urn:catalog:CNC:PSUC_FEM:000056401"/>
    </owl:NamedIndividual>
    


    <!-- http://example.org/determination_35939 -->

    <owl:NamedIndividual rdf:about="http://example.org/determination_35939">
        <rdf:type rdf:resource="http://rs.tdwg.org/dwc/terms/Identification"/>
        <dsw:toTaxon rdf:resource="http://example.org/taxon_name_43247"/>
        <dsw:idBasedOn rdf:resource="urn:catalog:CNC:PSUC_FEM:000056402"/>
    </owl:NamedIndividual>
    


    <!-- http://example.org/determination_35940 -->

    <owl:NamedIndividual rdf:about="http://example.org/determination_35940">
        <rdf:type rdf:resource="http://rs.tdwg.org/dwc/terms/Identification"/>
        <dsw:toTaxon rdf:resource="http://example.org/taxon_name_43247"/>
        <dsw:idBasedOn rdf:resource="urn:catalog:CNC:PSUC_FEM:000056403"/>
    </owl:NamedIndividual>
    


    <!-- http://example.org/determination_35941 -->

    <owl:NamedIndividual rdf:about="http://example.org/determination_35941">
        <rdf:type rdf:resource="http://rs.tdwg.org/dwc/terms/Identification"/>
        <dsw:toTaxon rdf:resource="http://example.org/taxon_name_43247"/>
        <dsw:idBasedOn rdf:resource="urn:catalog:CNC:PSUC_FEM:000056404"/>
    </owl:NamedIndividual>
    


    <!-- http://example.org/determination_35942 -->

    <owl:NamedIndividual rdf:about="http://example.org/determination_35942">
        <rdf:type rdf:resource="http://rs.tdwg.org/dwc/terms/Identification"/>
        <dsw:toTaxon rdf:resource="http://example.org/taxon_name_43247"/>
        <dsw:idBasedOn rdf:resource="urn:catalog:CNC:PSUC_FEM:000056405"/>
    </owl:NamedIndividual>
    


    <!-- http://example.org/determination_35943 -->

    <owl:NamedIndividual rdf:about="http://example.org/determination_35943">
        <rdf:type rdf:resource="http://rs.tdwg.org/dwc/terms/Identification"/>
        <dsw:toTaxon rdf:resource="http://example.org/taxon_name_43247"/>
        <dsw:idBasedOn rdf:resource="urn:catalog:CNC:PSUC_FEM:000056406"/>
    </owl:NamedIndividual>
    


    <!-- http://example.org/determination_35944 -->

    <owl:NamedIndividual rdf:about="http://example.org/determination_35944">
        <rdf:type rdf:resource="http://rs.tdwg.org/dwc/terms/Identification"/>
        <dsw:toTaxon rdf:resource="http://example.org/taxon_name_43247"/>
        <dsw:idBasedOn rdf:resource="urn:catalog:CNC:PSUC_FEM:000056407"/>
    </owl:NamedIndividual>
    


    <!-- http://example.org/determination_35945 -->

    <owl:NamedIndividual rdf:about="http://example.org/determination_35945">
        <rdf:type rdf:resource="http://rs.tdwg.org/dwc/terms/Identification"/>
        <dsw:toTaxon rdf:resource="http://example.org/taxon_name_43247"/>
        <dsw:idBasedOn rdf:resource="urn:catalog:CNC:PSUC_FEM:000056408"/>
    </owl:NamedIndividual>
    


    <!-- http://example.org/determination_35946 -->

    <owl:NamedIndividual rdf:about="http://example.org/determination_35946">
        <rdf:type rdf:resource="http://rs.tdwg.org/dwc/terms/Identification"/>
        <dsw:toTaxon rdf:resource="http://example.org/taxon_name_43247"/>
        <dsw:idBasedOn rdf:resource="urn:catalog:CNC:PSUC_FEM:000056409"/>
    </owl:NamedIndividual>
    


    <!-- http://example.org/determination_35947 -->

    <owl:NamedIndividual rdf:about="http://example.org/determination_35947">
        <rdf:type rdf:resource="http://rs.tdwg.org/dwc/terms/Identification"/>
        <dsw:toTaxon rdf:resource="http://example.org/taxon_name_43247"/>
        <dsw:idBasedOn rdf:resource="urn:catalog:CNC:PSUC_FEM:000056410"/>
    </owl:NamedIndividual>
    


    <!-- http://example.org/determination_35948 -->

    <owl:NamedIndividual rdf:about="http://example.org/determination_35948">
        <rdf:type rdf:resource="http://rs.tdwg.org/dwc/terms/Identification"/>
        <dsw:toTaxon rdf:resource="http://example.org/taxon_name_43247"/>
        <dsw:idBasedOn rdf:resource="urn:catalog:CNC:PSUC_FEM:000056411"/>
    </owl:NamedIndividual>
    


    <!-- http://example.org/determination_35949 -->

    <owl:NamedIndividual rdf:about="http://example.org/determination_35949">
        <rdf:type rdf:resource="http://rs.tdwg.org/dwc/terms/Identification"/>
        <dsw:toTaxon rdf:resource="http://example.org/taxon_name_43247"/>
        <dsw:idBasedOn rdf:resource="urn:catalog:CNC:PSUC_FEM:000056412"/>
    </owl:NamedIndividual>
    


    <!-- http://example.org/determination_35950 -->

    <owl:NamedIndividual rdf:about="http://example.org/determination_35950">
        <rdf:type rdf:resource="http://rs.tdwg.org/dwc/terms/Identification"/>
        <dsw:toTaxon rdf:resource="http://example.org/taxon_name_43247"/>
        <dsw:idBasedOn rdf:resource="urn:catalog:CNC:PSUC_FEM:000056413"/>
    </owl:NamedIndividual>
    


    <!-- http://example.org/organism_31588 -->

    <owl:NamedIndividual rdf:about="http://example.org/organism_31588">
        <rdf:type rdf:resource="&obo;HAO_0000027"/>
        <rdf:type rdf:resource="&dsw;IndividualOrganism"/>
        <dsw:hasIdentification rdf:resource="http://example.org/determination_31229"/>
    </owl:NamedIndividual>
    


    <!-- http://example.org/organism_31589 -->

    <owl:NamedIndividual rdf:about="http://example.org/organism_31589">
        <rdf:type rdf:resource="&obo;HAO_0000027"/>
        <rdf:type rdf:resource="&dsw;IndividualOrganism"/>
        <dsw:hasIdentification rdf:resource="http://example.org/determination_31230"/>
    </owl:NamedIndividual>
    


    <!-- http://example.org/organism_35878 -->

    <owl:NamedIndividual rdf:about="http://example.org/organism_35878">
        <rdf:type rdf:resource="&obo;HAO_0000027"/>
        <rdf:type rdf:resource="&dsw;IndividualOrganism"/>
        <dsw:hasIdentification rdf:resource="http://example.org/determination_35542"/>
    </owl:NamedIndividual>
    


    <!-- http://example.org/organism_35879 -->

    <owl:NamedIndividual rdf:about="http://example.org/organism_35879">
        <rdf:type rdf:resource="&obo;HAO_0000027"/>
        <rdf:type rdf:resource="&dsw;IndividualOrganism"/>
        <dsw:hasIdentification rdf:resource="http://example.org/determination_35543"/>
    </owl:NamedIndividual>
    


    <!-- http://example.org/organism_35880 -->

    <owl:NamedIndividual rdf:about="http://example.org/organism_35880">
        <rdf:type rdf:resource="&obo;HAO_0000027"/>
        <rdf:type rdf:resource="&dsw;IndividualOrganism"/>
        <dsw:hasIdentification rdf:resource="http://example.org/determination_35544"/>
    </owl:NamedIndividual>
    


    <!-- http://example.org/organism_35881 -->

    <owl:NamedIndividual rdf:about="http://example.org/organism_35881">
        <rdf:type rdf:resource="&obo;HAO_0000027"/>
        <rdf:type rdf:resource="&dsw;IndividualOrganism"/>
        <dsw:hasIdentification rdf:resource="http://example.org/determination_35545"/>
    </owl:NamedIndividual>
    


    <!-- http://example.org/organism_35882 -->

    <owl:NamedIndividual rdf:about="http://example.org/organism_35882">
        <rdf:type rdf:resource="&obo;HAO_0000027"/>
        <rdf:type rdf:resource="&dsw;IndividualOrganism"/>
        <dsw:hasIdentification rdf:resource="http://example.org/determination_35546"/>
    </owl:NamedIndividual>
    


    <!-- http://example.org/organism_35883 -->

    <owl:NamedIndividual rdf:about="http://example.org/organism_35883">
        <rdf:type rdf:resource="&obo;HAO_0000027"/>
        <rdf:type rdf:resource="&dsw;IndividualOrganism"/>
        <dsw:hasIdentification rdf:resource="http://example.org/determination_35547"/>
    </owl:NamedIndividual>
    


    <!-- http://example.org/organism_35884 -->

    <owl:NamedIndividual rdf:about="http://example.org/organism_35884">
        <rdf:type rdf:resource="&obo;HAO_0000027"/>
        <rdf:type rdf:resource="&dsw;IndividualOrganism"/>
        <dsw:hasIdentification rdf:resource="http://example.org/determination_35548"/>
    </owl:NamedIndividual>
    


    <!-- http://example.org/organism_35885 -->

    <owl:NamedIndividual rdf:about="http://example.org/organism_35885">
        <rdf:type rdf:resource="&obo;HAO_0000027"/>
        <rdf:type rdf:resource="&dsw;IndividualOrganism"/>
        <dsw:hasIdentification rdf:resource="http://example.org/determination_35549"/>
    </owl:NamedIndividual>
    


    <!-- http://example.org/organism_35886 -->

    <owl:NamedIndividual rdf:about="http://example.org/organism_35886">
        <rdf:type rdf:resource="&obo;HAO_0000027"/>
        <rdf:type rdf:resource="&dsw;IndividualOrganism"/>
        <dsw:hasIdentification rdf:resource="http://example.org/determination_35550"/>
    </owl:NamedIndividual>
    


    <!-- http://example.org/organism_35887 -->

    <owl:NamedIndividual rdf:about="http://example.org/organism_35887">
        <rdf:type rdf:resource="&obo;HAO_0000027"/>
        <rdf:type rdf:resource="&dsw;IndividualOrganism"/>
        <dsw:hasIdentification rdf:resource="http://example.org/determination_35551"/>
    </owl:NamedIndividual>
    


    <!-- http://example.org/organism_35888 -->

    <owl:NamedIndividual rdf:about="http://example.org/organism_35888">
        <rdf:type rdf:resource="&obo;HAO_0000027"/>
        <rdf:type rdf:resource="&dsw;IndividualOrganism"/>
        <dsw:hasIdentification rdf:resource="http://example.org/determination_35552"/>
    </owl:NamedIndividual>
    


    <!-- http://example.org/organism_35889 -->

    <owl:NamedIndividual rdf:about="http://example.org/organism_35889">
        <rdf:type rdf:resource="&obo;HAO_0000027"/>
        <rdf:type rdf:resource="&dsw;IndividualOrganism"/>
        <dsw:hasIdentification rdf:resource="http://example.org/determination_35553"/>
    </owl:NamedIndividual>
    


    <!-- http://example.org/organism_35890 -->

    <owl:NamedIndividual rdf:about="http://example.org/organism_35890">
        <rdf:type rdf:resource="&obo;HAO_0000027"/>
        <rdf:type rdf:resource="&dsw;IndividualOrganism"/>
        <dsw:hasIdentification rdf:resource="http://example.org/determination_35554"/>
    </owl:NamedIndividual>
    


    <!-- http://example.org/organism_35891 -->

    <owl:NamedIndividual rdf:about="http://example.org/organism_35891">
        <rdf:type rdf:resource="&obo;HAO_0000028"/>
        <rdf:type rdf:resource="&dsw;IndividualOrganism"/>
        <dsw:hasIdentification rdf:resource="http://example.org/determination_35555"/>
    </owl:NamedIndividual>
    


    <!-- http://example.org/organism_35892 -->

    <owl:NamedIndividual rdf:about="http://example.org/organism_35892">
        <rdf:type rdf:resource="&obo;HAO_0000028"/>
        <rdf:type rdf:resource="&dsw;IndividualOrganism"/>
        <dsw:hasIdentification rdf:resource="http://example.org/determination_35556"/>
    </owl:NamedIndividual>
    


    <!-- http://example.org/organism_35893 -->

    <owl:NamedIndividual rdf:about="http://example.org/organism_35893">
        <rdf:type rdf:resource="&obo;HAO_0000028"/>
        <rdf:type rdf:resource="&dsw;IndividualOrganism"/>
        <dsw:hasIdentification rdf:resource="http://example.org/determination_35557"/>
    </owl:NamedIndividual>
    


    <!-- http://example.org/organism_35895 -->

    <owl:NamedIndividual rdf:about="http://example.org/organism_35895">
        <rdf:type rdf:resource="&obo;HAO_0000028"/>
        <rdf:type rdf:resource="&dsw;IndividualOrganism"/>
        <dsw:hasIdentification rdf:resource="http://example.org/determination_35559"/>
    </owl:NamedIndividual>
    


    <!-- http://example.org/organism_35896 -->

    <owl:NamedIndividual rdf:about="http://example.org/organism_35896">
        <rdf:type rdf:resource="&obo;HAO_0000028"/>
        <rdf:type rdf:resource="&dsw;IndividualOrganism"/>
        <dsw:hasIdentification rdf:resource="http://example.org/determination_35560"/>
    </owl:NamedIndividual>
    


    <!-- http://example.org/organism_35897 -->

    <owl:NamedIndividual rdf:about="http://example.org/organism_35897">
        <rdf:type rdf:resource="&obo;HAO_0000027"/>
        <rdf:type rdf:resource="&dsw;IndividualOrganism"/>
        <dsw:hasIdentification rdf:resource="http://example.org/determination_35561"/>
    </owl:NamedIndividual>
    


    <!-- http://example.org/organism_35898 -->

    <owl:NamedIndividual rdf:about="http://example.org/organism_35898">
        <rdf:type rdf:resource="&obo;HAO_0000027"/>
        <rdf:type rdf:resource="&dsw;IndividualOrganism"/>
        <dsw:hasIdentification rdf:resource="http://example.org/determination_35562"/>
    </owl:NamedIndividual>
    


    <!-- http://example.org/organism_35899 -->

    <owl:NamedIndividual rdf:about="http://example.org/organism_35899">
        <rdf:type rdf:resource="&obo;HAO_0000027"/>
        <rdf:type rdf:resource="&dsw;IndividualOrganism"/>
        <dsw:hasIdentification rdf:resource="http://example.org/determination_35563"/>
    </owl:NamedIndividual>
    


    <!-- http://example.org/organism_36177 -->

    <owl:NamedIndividual rdf:about="http://example.org/organism_36177">
        <rdf:type rdf:resource="&obo;HAO_0000027"/>
        <rdf:type rdf:resource="&dsw;IndividualOrganism"/>
        <dsw:hasIdentification rdf:resource="http://example.org/determination_35887"/>
    </owl:NamedIndividual>
    


    <!-- http://example.org/organism_36178 -->

    <owl:NamedIndividual rdf:about="http://example.org/organism_36178">
        <rdf:type rdf:resource="&obo;HAO_0000027"/>
        <rdf:type rdf:resource="&dsw;IndividualOrganism"/>
        <dsw:hasIdentification rdf:resource="http://example.org/determination_35888"/>
    </owl:NamedIndividual>
    


    <!-- http://example.org/organism_36179 -->

    <owl:NamedIndividual rdf:about="http://example.org/organism_36179">
        <rdf:type rdf:resource="&obo;HAO_0000027"/>
        <rdf:type rdf:resource="&dsw;IndividualOrganism"/>
        <dsw:hasIdentification rdf:resource="http://example.org/determination_35889"/>
    </owl:NamedIndividual>
    


    <!-- http://example.org/organism_36180 -->

    <owl:NamedIndividual rdf:about="http://example.org/organism_36180">
        <rdf:type rdf:resource="&obo;HAO_0000027"/>
        <rdf:type rdf:resource="&dsw;IndividualOrganism"/>
        <dsw:hasIdentification rdf:resource="http://example.org/determination_35890"/>
    </owl:NamedIndividual>
    


    <!-- http://example.org/organism_36181 -->

    <owl:NamedIndividual rdf:about="http://example.org/organism_36181">
        <rdf:type rdf:resource="&obo;HAO_0000027"/>
        <rdf:type rdf:resource="&dsw;IndividualOrganism"/>
        <dsw:hasIdentification rdf:resource="http://example.org/determination_35891"/>
    </owl:NamedIndividual>
    


    <!-- http://example.org/organism_36182 -->

    <owl:NamedIndividual rdf:about="http://example.org/organism_36182">
        <rdf:type rdf:resource="&obo;HAO_0000027"/>
        <rdf:type rdf:resource="&dsw;IndividualOrganism"/>
        <dsw:hasIdentification rdf:resource="http://example.org/determination_35892"/>
    </owl:NamedIndividual>
    


    <!-- http://example.org/organism_36183 -->

    <owl:NamedIndividual rdf:about="http://example.org/organism_36183">
        <rdf:type rdf:resource="&obo;HAO_0000027"/>
        <rdf:type rdf:resource="&dsw;IndividualOrganism"/>
        <dsw:hasIdentification rdf:resource="http://example.org/determination_35893"/>
    </owl:NamedIndividual>
    


    <!-- http://example.org/organism_36184 -->

    <owl:NamedIndividual rdf:about="http://example.org/organism_36184">
        <rdf:type rdf:resource="&obo;HAO_0000027"/>
        <rdf:type rdf:resource="&dsw;IndividualOrganism"/>
        <dsw:hasIdentification rdf:resource="http://example.org/determination_35894"/>
    </owl:NamedIndividual>
    


    <!-- http://example.org/organism_36185 -->

    <owl:NamedIndividual rdf:about="http://example.org/organism_36185">
        <rdf:type rdf:resource="&obo;HAO_0000027"/>
        <rdf:type rdf:resource="&dsw;IndividualOrganism"/>
        <dsw:hasIdentification rdf:resource="http://example.org/determination_35895"/>
    </owl:NamedIndividual>
    


    <!-- http://example.org/organism_36186 -->

    <owl:NamedIndividual rdf:about="http://example.org/organism_36186">
        <rdf:type rdf:resource="&obo;HAO_0000028"/>
        <rdf:type rdf:resource="&dsw;IndividualOrganism"/>
        <dsw:hasIdentification rdf:resource="http://example.org/determination_35896"/>
    </owl:NamedIndividual>
    


    <!-- http://example.org/organism_36187 -->

    <owl:NamedIndividual rdf:about="http://example.org/organism_36187">
        <rdf:type rdf:resource="&obo;HAO_0000028"/>
        <rdf:type rdf:resource="&dsw;IndividualOrganism"/>
        <dsw:hasIdentification rdf:resource="http://example.org/determination_35897"/>
    </owl:NamedIndividual>
    


    <!-- http://example.org/organism_36188 -->

    <owl:NamedIndividual rdf:about="http://example.org/organism_36188">
        <rdf:type rdf:resource="&obo;HAO_0000028"/>
        <rdf:type rdf:resource="&dsw;IndividualOrganism"/>
        <dsw:hasIdentification rdf:resource="http://example.org/determination_35898"/>
    </owl:NamedIndividual>
    


    <!-- http://example.org/organism_36189 -->

    <owl:NamedIndividual rdf:about="http://example.org/organism_36189">
        <rdf:type rdf:resource="&obo;HAO_0000028"/>
        <rdf:type rdf:resource="&dsw;IndividualOrganism"/>
        <dsw:hasIdentification rdf:resource="http://example.org/determination_35899"/>
    </owl:NamedIndividual>
    


    <!-- http://example.org/organism_36190 -->

    <owl:NamedIndividual rdf:about="http://example.org/organism_36190">
        <rdf:type rdf:resource="&obo;HAO_0000028"/>
        <rdf:type rdf:resource="&dsw;IndividualOrganism"/>
        <dsw:hasIdentification rdf:resource="http://example.org/determination_35900"/>
    </owl:NamedIndividual>
    


    <!-- http://example.org/organism_36191 -->

    <owl:NamedIndividual rdf:about="http://example.org/organism_36191">
        <rdf:type rdf:resource="&obo;HAO_0000028"/>
        <rdf:type rdf:resource="&dsw;IndividualOrganism"/>
        <dsw:hasIdentification rdf:resource="http://example.org/determination_35901"/>
    </owl:NamedIndividual>
    


    <!-- http://example.org/organism_36192 -->

    <owl:NamedIndividual rdf:about="http://example.org/organism_36192">
        <rdf:type rdf:resource="&obo;HAO_0000028"/>
        <rdf:type rdf:resource="&dsw;IndividualOrganism"/>
        <dsw:hasIdentification rdf:resource="http://example.org/determination_35902"/>
    </owl:NamedIndividual>
    


    <!-- http://example.org/organism_36193 -->

    <owl:NamedIndividual rdf:about="http://example.org/organism_36193">
        <rdf:type rdf:resource="&obo;HAO_0000028"/>
        <rdf:type rdf:resource="&dsw;IndividualOrganism"/>
        <dsw:hasIdentification rdf:resource="http://example.org/determination_35903"/>
    </owl:NamedIndividual>
    


    <!-- http://example.org/organism_36194 -->

    <owl:NamedIndividual rdf:about="http://example.org/organism_36194">
        <rdf:type rdf:resource="&obo;HAO_0000028"/>
        <rdf:type rdf:resource="&dsw;IndividualOrganism"/>
        <dsw:hasIdentification rdf:resource="http://example.org/determination_35904"/>
    </owl:NamedIndividual>
    


    <!-- http://example.org/organism_36195 -->

    <owl:NamedIndividual rdf:about="http://example.org/organism_36195">
        <rdf:type rdf:resource="&obo;HAO_0000028"/>
        <rdf:type rdf:resource="&dsw;IndividualOrganism"/>
        <dsw:hasIdentification rdf:resource="http://example.org/determination_35905"/>
    </owl:NamedIndividual>
    


    <!-- http://example.org/organism_36196 -->

    <owl:NamedIndividual rdf:about="http://example.org/organism_36196">
        <rdf:type rdf:resource="&obo;HAO_0000028"/>
        <rdf:type rdf:resource="&dsw;IndividualOrganism"/>
        <dsw:hasIdentification rdf:resource="http://example.org/determination_35906"/>
    </owl:NamedIndividual>
    


    <!-- http://example.org/organism_36197 -->

    <owl:NamedIndividual rdf:about="http://example.org/organism_36197">
        <rdf:type rdf:resource="&obo;HAO_0000028"/>
        <rdf:type rdf:resource="&dsw;IndividualOrganism"/>
        <dsw:hasIdentification rdf:resource="http://example.org/determination_35907"/>
    </owl:NamedIndividual>
    


    <!-- http://example.org/organism_36198 -->

    <owl:NamedIndividual rdf:about="http://example.org/organism_36198">
        <rdf:type rdf:resource="&obo;HAO_0000028"/>
        <rdf:type rdf:resource="&dsw;IndividualOrganism"/>
        <dsw:hasIdentification rdf:resource="http://example.org/determination_35908"/>
    </owl:NamedIndividual>
    


    <!-- http://example.org/organism_36199 -->

    <owl:NamedIndividual rdf:about="http://example.org/organism_36199">
        <rdf:type rdf:resource="&obo;HAO_0000028"/>
        <rdf:type rdf:resource="&dsw;IndividualOrganism"/>
        <dsw:hasIdentification rdf:resource="http://example.org/determination_35909"/>
    </owl:NamedIndividual>
    


    <!-- http://example.org/organism_36200 -->

    <owl:NamedIndividual rdf:about="http://example.org/organism_36200">
        <rdf:type rdf:resource="&obo;HAO_0000028"/>
        <rdf:type rdf:resource="&dsw;IndividualOrganism"/>
        <dsw:hasIdentification rdf:resource="http://example.org/determination_35910"/>
    </owl:NamedIndividual>
    


    <!-- http://example.org/organism_36201 -->

    <owl:NamedIndividual rdf:about="http://example.org/organism_36201">
        <rdf:type rdf:resource="&obo;HAO_0000028"/>
        <rdf:type rdf:resource="&dsw;IndividualOrganism"/>
        <dsw:hasIdentification rdf:resource="http://example.org/determination_35911"/>
    </owl:NamedIndividual>
    


    <!-- http://example.org/organism_36202 -->

    <owl:NamedIndividual rdf:about="http://example.org/organism_36202">
        <rdf:type rdf:resource="&obo;HAO_0000028"/>
        <rdf:type rdf:resource="&dsw;IndividualOrganism"/>
        <dsw:hasIdentification rdf:resource="http://example.org/determination_35912"/>
    </owl:NamedIndividual>
    


    <!-- http://example.org/organism_36203 -->

    <owl:NamedIndividual rdf:about="http://example.org/organism_36203">
        <rdf:type rdf:resource="&obo;HAO_0000028"/>
        <rdf:type rdf:resource="&dsw;IndividualOrganism"/>
        <dsw:hasIdentification rdf:resource="http://example.org/determination_35913"/>
    </owl:NamedIndividual>
    


    <!-- http://example.org/organism_36204 -->

    <owl:NamedIndividual rdf:about="http://example.org/organism_36204">
        <rdf:type rdf:resource="&obo;HAO_0000028"/>
        <rdf:type rdf:resource="&dsw;IndividualOrganism"/>
        <dsw:hasIdentification rdf:resource="http://example.org/determination_35914"/>
    </owl:NamedIndividual>
    


    <!-- http://example.org/organism_36205 -->

    <owl:NamedIndividual rdf:about="http://example.org/organism_36205">
        <rdf:type rdf:resource="&obo;HAO_0000028"/>
        <rdf:type rdf:resource="&dsw;IndividualOrganism"/>
        <dsw:hasIdentification rdf:resource="http://example.org/determination_35915"/>
    </owl:NamedIndividual>
    


    <!-- http://example.org/organism_36206 -->

    <owl:NamedIndividual rdf:about="http://example.org/organism_36206">
        <rdf:type rdf:resource="&obo;HAO_0000028"/>
        <rdf:type rdf:resource="&dsw;IndividualOrganism"/>
        <dsw:hasIdentification rdf:resource="http://example.org/determination_35916"/>
    </owl:NamedIndividual>
    


    <!-- http://example.org/organism_36207 -->

    <owl:NamedIndividual rdf:about="http://example.org/organism_36207">
        <rdf:type rdf:resource="&obo;HAO_0000028"/>
        <rdf:type rdf:resource="&dsw;IndividualOrganism"/>
        <dsw:hasIdentification rdf:resource="http://example.org/determination_35917"/>
    </owl:NamedIndividual>
    


    <!-- http://example.org/organism_36208 -->

    <owl:NamedIndividual rdf:about="http://example.org/organism_36208">
        <rdf:type rdf:resource="&obo;HAO_0000028"/>
        <rdf:type rdf:resource="&dsw;IndividualOrganism"/>
        <dsw:hasIdentification rdf:resource="http://example.org/determination_35918"/>
    </owl:NamedIndividual>
    


    <!-- http://example.org/organism_36209 -->

    <owl:NamedIndividual rdf:about="http://example.org/organism_36209">
        <rdf:type rdf:resource="&obo;HAO_0000028"/>
        <rdf:type rdf:resource="&dsw;IndividualOrganism"/>
        <dsw:hasIdentification rdf:resource="http://example.org/determination_35919"/>
    </owl:NamedIndividual>
    


    <!-- http://example.org/organism_36210 -->

    <owl:NamedIndividual rdf:about="http://example.org/organism_36210">
        <rdf:type rdf:resource="&obo;HAO_0000028"/>
        <rdf:type rdf:resource="&dsw;IndividualOrganism"/>
        <dsw:hasIdentification rdf:resource="http://example.org/determination_35920"/>
    </owl:NamedIndividual>
    


    <!-- http://example.org/organism_36211 -->

    <owl:NamedIndividual rdf:about="http://example.org/organism_36211">
        <rdf:type rdf:resource="&obo;HAO_0000028"/>
        <rdf:type rdf:resource="&dsw;IndividualOrganism"/>
        <dsw:hasIdentification rdf:resource="http://example.org/determination_35921"/>
    </owl:NamedIndividual>
    


    <!-- http://example.org/organism_36212 -->

    <owl:NamedIndividual rdf:about="http://example.org/organism_36212">
        <rdf:type rdf:resource="&obo;HAO_0000028"/>
        <rdf:type rdf:resource="&dsw;IndividualOrganism"/>
        <dsw:hasIdentification rdf:resource="http://example.org/determination_35922"/>
    </owl:NamedIndividual>
    


    <!-- http://example.org/organism_36213 -->

    <owl:NamedIndividual rdf:about="http://example.org/organism_36213">
        <rdf:type rdf:resource="&obo;HAO_0000028"/>
        <rdf:type rdf:resource="&dsw;IndividualOrganism"/>
        <dsw:hasIdentification rdf:resource="http://example.org/determination_35923"/>
    </owl:NamedIndividual>
    


    <!-- http://example.org/organism_36214 -->

    <owl:NamedIndividual rdf:about="http://example.org/organism_36214">
        <rdf:type rdf:resource="&obo;HAO_0000028"/>
        <rdf:type rdf:resource="&dsw;IndividualOrganism"/>
        <dsw:hasIdentification rdf:resource="http://example.org/determination_35924"/>
    </owl:NamedIndividual>
    


    <!-- http://example.org/organism_36215 -->

    <owl:NamedIndividual rdf:about="http://example.org/organism_36215">
        <rdf:type rdf:resource="&obo;HAO_0000028"/>
        <rdf:type rdf:resource="&dsw;IndividualOrganism"/>
        <dsw:hasIdentification rdf:resource="http://example.org/determination_35925"/>
    </owl:NamedIndividual>
    


    <!-- http://example.org/organism_36216 -->

    <owl:NamedIndividual rdf:about="http://example.org/organism_36216">
        <rdf:type rdf:resource="&obo;HAO_0000028"/>
        <rdf:type rdf:resource="&dsw;IndividualOrganism"/>
        <dsw:hasIdentification rdf:resource="http://example.org/determination_35926"/>
    </owl:NamedIndividual>
    


    <!-- http://example.org/organism_36217 -->

    <owl:NamedIndividual rdf:about="http://example.org/organism_36217">
        <rdf:type rdf:resource="&obo;HAO_0000028"/>
        <rdf:type rdf:resource="&dsw;IndividualOrganism"/>
        <dsw:hasIdentification rdf:resource="http://example.org/determination_35927"/>
    </owl:NamedIndividual>
    


    <!-- http://example.org/organism_36218 -->

    <owl:NamedIndividual rdf:about="http://example.org/organism_36218">
        <rdf:type rdf:resource="&obo;HAO_0000028"/>
        <rdf:type rdf:resource="&dsw;IndividualOrganism"/>
        <dsw:hasIdentification rdf:resource="http://example.org/determination_35928"/>
    </owl:NamedIndividual>
    


    <!-- http://example.org/organism_36219 -->

    <owl:NamedIndividual rdf:about="http://example.org/organism_36219">
        <rdf:type rdf:resource="&obo;HAO_0000028"/>
        <rdf:type rdf:resource="&dsw;IndividualOrganism"/>
        <dsw:hasIdentification rdf:resource="http://example.org/determination_35929"/>
    </owl:NamedIndividual>
    


    <!-- http://example.org/organism_36220 -->

    <owl:NamedIndividual rdf:about="http://example.org/organism_36220">
        <rdf:type rdf:resource="&obo;HAO_0000028"/>
        <rdf:type rdf:resource="&dsw;IndividualOrganism"/>
        <dsw:hasIdentification rdf:resource="http://example.org/determination_35930"/>
    </owl:NamedIndividual>
    


    <!-- http://example.org/organism_36221 -->

    <owl:NamedIndividual rdf:about="http://example.org/organism_36221">
        <rdf:type rdf:resource="&obo;HAO_0000028"/>
        <rdf:type rdf:resource="&dsw;IndividualOrganism"/>
        <dsw:hasIdentification rdf:resource="http://example.org/determination_35931"/>
    </owl:NamedIndividual>
    


    <!-- http://example.org/organism_36222 -->

    <owl:NamedIndividual rdf:about="http://example.org/organism_36222">
        <rdf:type rdf:resource="&obo;HAO_0000028"/>
        <rdf:type rdf:resource="&dsw;IndividualOrganism"/>
        <dsw:hasIdentification rdf:resource="http://example.org/determination_35932"/>
    </owl:NamedIndividual>
    


    <!-- http://example.org/organism_36223 -->

    <owl:NamedIndividual rdf:about="http://example.org/organism_36223">
        <rdf:type rdf:resource="&obo;HAO_0000028"/>
        <rdf:type rdf:resource="&dsw;IndividualOrganism"/>
        <dsw:hasIdentification rdf:resource="http://example.org/determination_35933"/>
    </owl:NamedIndividual>
    


    <!-- http://example.org/organism_36224 -->

    <owl:NamedIndividual rdf:about="http://example.org/organism_36224">
        <rdf:type rdf:resource="&obo;HAO_0000028"/>
        <rdf:type rdf:resource="&dsw;IndividualOrganism"/>
        <dsw:hasIdentification rdf:resource="http://example.org/determination_35934"/>
    </owl:NamedIndividual>
    


    <!-- http://example.org/organism_36225 -->

    <owl:NamedIndividual rdf:about="http://example.org/organism_36225">
        <rdf:type rdf:resource="&obo;HAO_0000028"/>
        <rdf:type rdf:resource="&dsw;IndividualOrganism"/>
        <dsw:hasIdentification rdf:resource="http://example.org/determination_35935"/>
    </owl:NamedIndividual>
    


    <!-- http://example.org/organism_36226 -->

    <owl:NamedIndividual rdf:about="http://example.org/organism_36226">
        <rdf:type rdf:resource="&obo;HAO_0000028"/>
        <rdf:type rdf:resource="&dsw;IndividualOrganism"/>
        <dsw:hasIdentification rdf:resource="http://example.org/determination_35936"/>
    </owl:NamedIndividual>
    


    <!-- http://example.org/organism_36227 -->

    <owl:NamedIndividual rdf:about="http://example.org/organism_36227">
        <rdf:type rdf:resource="&obo;HAO_0000028"/>
        <rdf:type rdf:resource="&dsw;IndividualOrganism"/>
        <dsw:hasIdentification rdf:resource="http://example.org/determination_35937"/>
    </owl:NamedIndividual>
    


    <!-- http://example.org/organism_36228 -->

    <owl:NamedIndividual rdf:about="http://example.org/organism_36228">
        <rdf:type rdf:resource="&obo;HAO_0000028"/>
        <rdf:type rdf:resource="&dsw;IndividualOrganism"/>
        <dsw:hasIdentification rdf:resource="http://example.org/determination_35938"/>
    </owl:NamedIndividual>
    


    <!-- http://example.org/organism_36229 -->

    <owl:NamedIndividual rdf:about="http://example.org/organism_36229">
        <rdf:type rdf:resource="&obo;HAO_0000028"/>
        <rdf:type rdf:resource="&dsw;IndividualOrganism"/>
        <dsw:hasIdentification rdf:resource="http://example.org/determination_35939"/>
    </owl:NamedIndividual>
    


    <!-- http://example.org/organism_36230 -->

    <owl:NamedIndividual rdf:about="http://example.org/organism_36230">
        <rdf:type rdf:resource="&obo;HAO_0000028"/>
        <rdf:type rdf:resource="&dsw;IndividualOrganism"/>
        <dsw:hasIdentification rdf:resource="http://example.org/determination_35940"/>
    </owl:NamedIndividual>
    


    <!-- http://example.org/organism_36231 -->

    <owl:NamedIndividual rdf:about="http://example.org/organism_36231">
        <rdf:type rdf:resource="&obo;HAO_0000028"/>
        <rdf:type rdf:resource="&dsw;IndividualOrganism"/>
        <dsw:hasIdentification rdf:resource="http://example.org/determination_35941"/>
    </owl:NamedIndividual>
    


    <!-- http://example.org/organism_36232 -->

    <owl:NamedIndividual rdf:about="http://example.org/organism_36232">
        <rdf:type rdf:resource="&obo;HAO_0000028"/>
        <rdf:type rdf:resource="&dsw;IndividualOrganism"/>
        <dsw:hasIdentification rdf:resource="http://example.org/determination_35942"/>
    </owl:NamedIndividual>
    


    <!-- http://example.org/organism_36233 -->

    <owl:NamedIndividual rdf:about="http://example.org/organism_36233">
        <rdf:type rdf:resource="&obo;HAO_0000028"/>
        <rdf:type rdf:resource="&dsw;IndividualOrganism"/>
        <dsw:hasIdentification rdf:resource="http://example.org/determination_35943"/>
    </owl:NamedIndividual>
    


    <!-- http://example.org/organism_36234 -->

    <owl:NamedIndividual rdf:about="http://example.org/organism_36234">
        <rdf:type rdf:resource="&obo;HAO_0000028"/>
        <rdf:type rdf:resource="&dsw;IndividualOrganism"/>
        <dsw:hasIdentification rdf:resource="http://example.org/determination_35944"/>
    </owl:NamedIndividual>
    


    <!-- http://example.org/organism_36235 -->

    <owl:NamedIndividual rdf:about="http://example.org/organism_36235">
        <rdf:type rdf:resource="&obo;HAO_0000028"/>
        <rdf:type rdf:resource="&dsw;IndividualOrganism"/>
        <dsw:hasIdentification rdf:resource="http://example.org/determination_35945"/>
    </owl:NamedIndividual>
    


    <!-- http://example.org/organism_36236 -->

    <owl:NamedIndividual rdf:about="http://example.org/organism_36236">
        <rdf:type rdf:resource="&obo;HAO_0000028"/>
        <rdf:type rdf:resource="&dsw;IndividualOrganism"/>
        <dsw:hasIdentification rdf:resource="http://example.org/determination_35946"/>
    </owl:NamedIndividual>
    


    <!-- http://example.org/organism_36237 -->

    <owl:NamedIndividual rdf:about="http://example.org/organism_36237">
        <rdf:type rdf:resource="&obo;HAO_0000028"/>
        <rdf:type rdf:resource="&dsw;IndividualOrganism"/>
        <dsw:hasIdentification rdf:resource="http://example.org/determination_35947"/>
    </owl:NamedIndividual>
    


    <!-- http://example.org/organism_36238 -->

    <owl:NamedIndividual rdf:about="http://example.org/organism_36238">
        <rdf:type rdf:resource="&obo;HAO_0000028"/>
        <rdf:type rdf:resource="&dsw;IndividualOrganism"/>
        <dsw:hasIdentification rdf:resource="http://example.org/determination_35948"/>
    </owl:NamedIndividual>
    


    <!-- http://example.org/organism_36239 -->

    <owl:NamedIndividual rdf:about="http://example.org/organism_36239">
        <rdf:type rdf:resource="&obo;HAO_0000028"/>
        <rdf:type rdf:resource="&dsw;IndividualOrganism"/>
        <dsw:hasIdentification rdf:resource="http://example.org/determination_35949"/>
    </owl:NamedIndividual>
    


    <!-- http://example.org/organism_36240 -->

    <owl:NamedIndividual rdf:about="http://example.org/organism_36240">
        <rdf:type rdf:resource="&obo;HAO_0000028"/>
        <rdf:type rdf:resource="&dsw;IndividualOrganism"/>
        <dsw:hasIdentification rdf:resource="http://example.org/determination_35950"/>
    </owl:NamedIndividual>
    


    <!-- http://example.org/otu_24716 -->

    <owl:NamedIndividual rdf:about="http://example.org/otu_24716">
        <rdf:type rdf:resource="&obo;CDAO_0000138"/>
        <rdfs:label>Dendrocerus mexicali</rdfs:label>
        <mx-database:has_mx_id rdf:datatype="&xsd;integer">24716</mx-database:has_mx_id>
        <obo:IAO_0000219 rdf:resource="http://example.org/organism_31588"/>
        <obo:IAO_0000219 rdf:resource="http://example.org/organism_31589"/>
        <obo:IAO_0000219 rdf:resource="http://example.org/organism_35878"/>
        <obo:IAO_0000219 rdf:resource="http://example.org/organism_35879"/>
        <obo:IAO_0000219 rdf:resource="http://example.org/organism_35880"/>
        <obo:IAO_0000219 rdf:resource="http://example.org/organism_35881"/>
        <obo:IAO_0000219 rdf:resource="http://example.org/organism_35882"/>
        <obo:IAO_0000219 rdf:resource="http://example.org/organism_35883"/>
        <obo:IAO_0000219 rdf:resource="http://example.org/organism_35884"/>
        <obo:IAO_0000219 rdf:resource="http://example.org/organism_35885"/>
        <obo:IAO_0000219 rdf:resource="http://example.org/organism_35886"/>
        <obo:IAO_0000219 rdf:resource="http://example.org/organism_35887"/>
        <obo:IAO_0000219 rdf:resource="http://example.org/organism_35888"/>
        <obo:IAO_0000219 rdf:resource="http://example.org/organism_35889"/>
        <obo:IAO_0000219 rdf:resource="http://example.org/organism_35890"/>
        <obo:IAO_0000219 rdf:resource="http://example.org/organism_35891"/>
        <obo:IAO_0000219 rdf:resource="http://example.org/organism_35892"/>
        <obo:IAO_0000219 rdf:resource="http://example.org/organism_35893"/>
        <obo:IAO_0000219 rdf:resource="http://example.org/organism_35895"/>
        <obo:IAO_0000219 rdf:resource="http://example.org/organism_35896"/>
        <obo:IAO_0000219 rdf:resource="http://example.org/organism_35897"/>
        <obo:IAO_0000219 rdf:resource="http://example.org/organism_35898"/>
        <obo:IAO_0000219 rdf:resource="http://example.org/organism_35899"/>
        <obo:IAO_0000219 rdf:resource="http://example.org/organism_36177"/>
        <obo:IAO_0000219 rdf:resource="http://example.org/organism_36178"/>
        <obo:IAO_0000219 rdf:resource="http://example.org/organism_36179"/>
        <obo:IAO_0000219 rdf:resource="http://example.org/organism_36180"/>
        <obo:IAO_0000219 rdf:resource="http://example.org/organism_36181"/>
        <obo:IAO_0000219 rdf:resource="http://example.org/organism_36182"/>
        <obo:IAO_0000219 rdf:resource="http://example.org/organism_36183"/>
        <obo:IAO_0000219 rdf:resource="http://example.org/organism_36184"/>
        <obo:IAO_0000219 rdf:resource="http://example.org/organism_36185"/>
        <obo:IAO_0000219 rdf:resource="http://example.org/organism_36186"/>
        <obo:IAO_0000219 rdf:resource="http://example.org/organism_36187"/>
        <obo:IAO_0000219 rdf:resource="http://example.org/organism_36188"/>
        <obo:IAO_0000219 rdf:resource="http://example.org/organism_36189"/>
        <obo:IAO_0000219 rdf:resource="http://example.org/organism_36190"/>
        <obo:IAO_0000219 rdf:resource="http://example.org/organism_36191"/>
        <obo:IAO_0000219 rdf:resource="http://example.org/organism_36192"/>
        <obo:IAO_0000219 rdf:resource="http://example.org/organism_36193"/>
        <obo:IAO_0000219 rdf:resource="http://example.org/organism_36194"/>
        <obo:IAO_0000219 rdf:resource="http://example.org/organism_36195"/>
        <obo:IAO_0000219 rdf:resource="http://example.org/organism_36196"/>
        <obo:IAO_0000219 rdf:resource="http://example.org/organism_36197"/>
        <obo:IAO_0000219 rdf:resource="http://example.org/organism_36198"/>
        <obo:IAO_0000219 rdf:resource="http://example.org/organism_36199"/>
        <obo:IAO_0000219 rdf:resource="http://example.org/organism_36200"/>
        <obo:IAO_0000219 rdf:resource="http://example.org/organism_36201"/>
        <obo:IAO_0000219 rdf:resource="http://example.org/organism_36202"/>
        <obo:IAO_0000219 rdf:resource="http://example.org/organism_36203"/>
        <obo:IAO_0000219 rdf:resource="http://example.org/organism_36204"/>
        <obo:IAO_0000219 rdf:resource="http://example.org/organism_36205"/>
        <obo:IAO_0000219 rdf:resource="http://example.org/organism_36206"/>
        <obo:IAO_0000219 rdf:resource="http://example.org/organism_36207"/>
        <obo:IAO_0000219 rdf:resource="http://example.org/organism_36208"/>
        <obo:IAO_0000219 rdf:resource="http://example.org/organism_36209"/>
        <obo:IAO_0000219 rdf:resource="http://example.org/organism_36210"/>
        <obo:IAO_0000219 rdf:resource="http://example.org/organism_36211"/>
        <obo:IAO_0000219 rdf:resource="http://example.org/organism_36212"/>
        <obo:IAO_0000219 rdf:resource="http://example.org/organism_36213"/>
        <obo:IAO_0000219 rdf:resource="http://example.org/organism_36214"/>
        <obo:IAO_0000219 rdf:resource="http://example.org/organism_36215"/>
        <obo:IAO_0000219 rdf:resource="http://example.org/organism_36216"/>
        <obo:IAO_0000219 rdf:resource="http://example.org/organism_36217"/>
        <obo:IAO_0000219 rdf:resource="http://example.org/organism_36218"/>
        <obo:IAO_0000219 rdf:resource="http://example.org/organism_36219"/>
        <obo:IAO_0000219 rdf:resource="http://example.org/organism_36220"/>
        <obo:IAO_0000219 rdf:resource="http://example.org/organism_36221"/>
        <obo:IAO_0000219 rdf:resource="http://example.org/organism_36222"/>
        <obo:IAO_0000219 rdf:resource="http://example.org/organism_36223"/>
        <obo:IAO_0000219 rdf:resource="http://example.org/organism_36224"/>
        <obo:IAO_0000219 rdf:resource="http://example.org/organism_36225"/>
        <obo:IAO_0000219 rdf:resource="http://example.org/organism_36226"/>
        <obo:IAO_0000219 rdf:resource="http://example.org/organism_36227"/>
        <obo:IAO_0000219 rdf:resource="http://example.org/organism_36228"/>
        <obo:IAO_0000219 rdf:resource="http://example.org/organism_36229"/>
        <obo:IAO_0000219 rdf:resource="http://example.org/organism_36230"/>
        <obo:IAO_0000219 rdf:resource="http://example.org/organism_36231"/>
        <obo:IAO_0000219 rdf:resource="http://example.org/organism_36232"/>
        <obo:IAO_0000219 rdf:resource="http://example.org/organism_36233"/>
        <obo:IAO_0000219 rdf:resource="http://example.org/organism_36234"/>
        <obo:IAO_0000219 rdf:resource="http://example.org/organism_36235"/>
        <obo:IAO_0000219 rdf:resource="http://example.org/organism_36236"/>
        <obo:IAO_0000219 rdf:resource="http://example.org/organism_36237"/>
        <obo:IAO_0000219 rdf:resource="http://example.org/organism_36238"/>
        <obo:IAO_0000219 rdf:resource="http://example.org/organism_36239"/>
        <obo:IAO_0000219 rdf:resource="http://example.org/organism_36240"/>
        <obo:CDAO_0000164 rdf:resource="http://example.org/taxon_name_43247"/>
    </owl:NamedIndividual>
    


    <!-- http://example.org/state_17878 -->

    <owl:NamedIndividual rdf:about="http://example.org/state_17878">
        <rdf:type rdf:resource="&obo;CDAO_0000045"/>
        <rdfs:label>OOL 1.0–1.2 x as long as LOL</rdfs:label>
        <mx-database:has_mx_id rdf:datatype="&xsd;integer">17878</mx-database:has_mx_id>
    </owl:NamedIndividual>
    


    <!-- http://example.org/state_17879 -->

    <owl:NamedIndividual rdf:about="http://example.org/state_17879">
        <rdf:type rdf:resource="&obo;CDAO_0000045"/>
        <rdfs:label>OOL 1.9–2.1 x as long as LOL</rdfs:label>
        <mx-database:has_mx_id rdf:datatype="&xsd;integer">17879</mx-database:has_mx_id>
    </owl:NamedIndividual>
    


    <!-- http://example.org/state_17940 -->

    <owl:NamedIndividual rdf:about="http://example.org/state_17940">
        <rdf:type rdf:resource="&obo;CDAO_0000045"/>
        <rdfs:label>5.5-9.1 mm</rdfs:label>
        <mx-database:has_mx_id rdf:datatype="&xsd;integer">17940</mx-database:has_mx_id>
    </owl:NamedIndividual>
    


    <!-- http://example.org/state_17943 -->

    <owl:NamedIndividual rdf:about="http://example.org/state_17943">
        <rdf:type rdf:resource="&obo;CDAO_0000045"/>
        <rdfs:label>7.0-7.8 mm</rdfs:label>
        <mx-database:has_mx_id rdf:datatype="&xsd;integer">17943</mx-database:has_mx_id>
    </owl:NamedIndividual>
    


    <!-- http://example.org/state_17944 -->

    <owl:NamedIndividual rdf:about="http://example.org/state_17944">
        <rdf:type rdf:resource="&obo;CDAO_0000045"/>
        <rdfs:label>4.6–8.0 mm</rdfs:label>
        <mx-database:has_mx_id rdf:datatype="&xsd;integer">17944</mx-database:has_mx_id>
    </owl:NamedIndividual>
    


    <!-- http://example.org/state_17945 -->

    <owl:NamedIndividual rdf:about="http://example.org/state_17945">
        <rdf:type rdf:resource="&obo;CDAO_0000045"/>
        <rdfs:label>5.3–6.6 mm</rdfs:label>
        <mx-database:has_mx_id rdf:datatype="&xsd;integer">17945</mx-database:has_mx_id>
    </owl:NamedIndividual>
    


    <!-- http://example.org/state_17958 -->

    <owl:NamedIndividual rdf:about="http://example.org/state_17958">
        <rdf:type rdf:resource="&obo;CDAO_0000045"/>
        <rdfs:label>6.5-6.8 mm</rdfs:label>
        <mx-database:has_mx_id rdf:datatype="&xsd;integer">17958</mx-database:has_mx_id>
    </owl:NamedIndividual>
    


    <!-- http://example.org/state_19878 -->

    <owl:NamedIndividual rdf:about="http://example.org/state_19878">
        <rdf:type rdf:resource="&obo;CDAO_0000045"/>
        <rdfs:label>present (not fused with the gonostipes)</rdfs:label>
        <mx-database:has_mx_id rdf:datatype="&xsd;integer">19878</mx-database:has_mx_id>
    </owl:NamedIndividual>
    


    <!-- http://example.org/state_19883 -->

    <owl:NamedIndividual rdf:about="http://example.org/state_19883">
        <rdf:type rdf:resource="&obo;CDAO_0000045"/>
        <rdfs:label>absent (fused with the gonostipes)</rdfs:label>
        <mx-database:has_mx_id rdf:datatype="&xsd;integer">19883</mx-database:has_mx_id>
    </owl:NamedIndividual>
    


    <!-- http://example.org/state_26273 -->

    <owl:NamedIndividual rdf:about="http://example.org/state_26273">
        <rdf:type rdf:resource="&obo;CDAO_0000045"/>
        <rdfs:label>1.8-1.9 mm</rdfs:label>
        <mx-database:has_mx_id rdf:datatype="&xsd;integer">26273</mx-database:has_mx_id>
    </owl:NamedIndividual>
    


    <!-- http://example.org/state_26274 -->

    <owl:NamedIndividual rdf:about="http://example.org/state_26274">
        <rdf:type rdf:resource="&obo;CDAO_0000045"/>
        <rdfs:label>2.0-2.3 mm</rdfs:label>
        <mx-database:has_mx_id rdf:datatype="&xsd;integer">26274</mx-database:has_mx_id>
    </owl:NamedIndividual>
    


    <!-- http://example.org/state_26275 -->

    <owl:NamedIndividual rdf:about="http://example.org/state_26275">
        <rdf:type rdf:resource="&obo;CDAO_0000045"/>
        <rdfs:label>2.6-2.7 mm</rdfs:label>
        <mx-database:has_mx_id rdf:datatype="&xsd;integer">26275</mx-database:has_mx_id>
    </owl:NamedIndividual>
    


    <!-- http://example.org/state_26276 -->

    <owl:NamedIndividual rdf:about="http://example.org/state_26276">
        <rdf:type rdf:resource="&obo;CDAO_0000045"/>
        <rdfs:label>2.4-2.6 mm</rdfs:label>
        <mx-database:has_mx_id rdf:datatype="&xsd;integer">26276</mx-database:has_mx_id>
    </owl:NamedIndividual>
    


    <!-- http://example.org/state_26277 -->

    <owl:NamedIndividual rdf:about="http://example.org/state_26277">
        <rdf:type rdf:resource="&obo;CDAO_0000045"/>
        <rdfs:label>2.4-3.0 mm</rdfs:label>
        <mx-database:has_mx_id rdf:datatype="&xsd;integer">26277</mx-database:has_mx_id>
    </owl:NamedIndividual>
    


    <!-- http://example.org/state_26574 -->

    <owl:NamedIndividual rdf:about="http://example.org/state_26574">
        <rdf:type rdf:resource="&obo;CDAO_0000045"/>
        <rdfs:label>posterior to transverse midline of mesoscutum</rdfs:label>
        <mx-database:has_mx_id rdf:datatype="&xsd;integer">26574</mx-database:has_mx_id>
    </owl:NamedIndividual>
    


    <!-- http://example.org/state_26575 -->

    <owl:NamedIndividual rdf:about="http://example.org/state_26575">
        <rdf:type rdf:resource="&obo;CDAO_0000045"/>
        <rdfs:label>inverted &quot;U&quot; (left and right lateral propodeal carina are adjacent to the antecostal sulcus of the first abdominal tergumsubmedially)</rdfs:label>
        <mx-database:has_mx_id rdf:datatype="&xsd;integer">26575</mx-database:has_mx_id>
    </owl:NamedIndividual>
    


    <!-- http://example.org/state_27135 -->

    <owl:NamedIndividual rdf:about="http://example.org/state_27135">
        <rdf:type rdf:resource="&obo;CDAO_0000045"/>
        <rdfs:label>HH:HL=1.5-2.0</rdfs:label>
        <mx-database:has_mx_id rdf:datatype="&xsd;integer">27135</mx-database:has_mx_id>
    </owl:NamedIndividual>
    


    <!-- http://example.org/state_27540 -->

    <owl:NamedIndividual rdf:about="http://example.org/state_27540">
        <rdf:type rdf:resource="&obo;CDAO_0000045"/>
        <rdfs:label>Preoccipital furrow ends posterior to ocellar triangle</rdfs:label>
        <mx-database:has_mx_id rdf:datatype="&xsd;integer">27540</mx-database:has_mx_id>
    </owl:NamedIndividual>
    


    <!-- http://example.org/state_27541 -->

    <owl:NamedIndividual rdf:about="http://example.org/state_27541">
        <rdf:type rdf:resource="&obo;CDAO_0000045"/>
        <rdfs:label>Preoccipital furrow ends inside ocellar triangle</rdfs:label>
        <mx-database:has_mx_id rdf:datatype="&xsd;integer">27541</mx-database:has_mx_id>
    </owl:NamedIndividual>
    


    <!-- http://example.org/state_27542 -->

    <owl:NamedIndividual rdf:about="http://example.org/state_27542">
        <rdf:type rdf:resource="&obo;CDAO_0000045"/>
        <rdfs:label>absent</rdfs:label>
        <mx-database:has_mx_id rdf:datatype="&xsd;integer">27542</mx-database:has_mx_id>
    </owl:NamedIndividual>
    


    <!-- http://example.org/state_27543 -->

    <owl:NamedIndividual rdf:about="http://example.org/state_27543">
        <rdf:type rdf:resource="&obo;CDAO_0000045"/>
        <rdfs:label>present</rdfs:label>
        <mx-database:has_mx_id rdf:datatype="&xsd;integer">27543</mx-database:has_mx_id>
    </owl:NamedIndividual>
    


    <!-- http://example.org/state_28224 -->

    <owl:NamedIndividual rdf:about="http://example.org/state_28224">
        <rdf:type rdf:resource="&obo;CDAO_0000045"/>
        <rdfs:label>present</rdfs:label>
        <mx-database:has_mx_id rdf:datatype="&xsd;integer">28224</mx-database:has_mx_id>
    </owl:NamedIndividual>
    


    <!-- http://example.org/state_28225 -->

    <owl:NamedIndividual rdf:about="http://example.org/state_28225">
        <rdf:type rdf:resource="&obo;CDAO_0000045"/>
        <rdfs:label>absent</rdfs:label>
        <mx-database:has_mx_id rdf:datatype="&xsd;integer">28225</mx-database:has_mx_id>
    </owl:NamedIndividual>
    


    <!-- http://example.org/state_28506 -->

    <owl:NamedIndividual rdf:about="http://example.org/state_28506">
        <rdf:type rdf:resource="&obo;CDAO_0000045"/>
        <rdfs:label>straight (left and right lateral propodeal carinae compose a carina that is not broken medially)</rdfs:label>
        <mx-database:has_mx_id rdf:datatype="&xsd;integer">28506</mx-database:has_mx_id>
    </owl:NamedIndividual>
    


    <!-- http://example.org/state_28655 -->

    <owl:NamedIndividual rdf:about="http://example.org/state_28655">
        <rdf:type rdf:resource="&obo;CDAO_0000045"/>
        <rdfs:label>present</rdfs:label>
        <mx-database:has_mx_id rdf:datatype="&xsd;integer">28655</mx-database:has_mx_id>
    </owl:NamedIndividual>
    


    <!-- http://example.org/state_28656 -->

    <owl:NamedIndividual rdf:about="http://example.org/state_28656">
        <rdf:type rdf:resource="&obo;CDAO_0000045"/>
        <rdfs:label>absent</rdfs:label>
        <mx-database:has_mx_id rdf:datatype="&xsd;integer">28656</mx-database:has_mx_id>
    </owl:NamedIndividual>
    


    <!-- http://example.org/state_28657 -->

    <owl:NamedIndividual rdf:about="http://example.org/state_28657">
        <rdf:type rdf:resource="&obo;CDAO_0000045"/>
        <rdfs:label>adjacent</rdfs:label>
        <mx-database:has_mx_id rdf:datatype="&xsd;integer">28657</mx-database:has_mx_id>
    </owl:NamedIndividual>
    


    <!-- http://example.org/state_28658 -->

    <owl:NamedIndividual rdf:about="http://example.org/state_28658">
        <rdf:type rdf:resource="&obo;CDAO_0000045"/>
        <rdfs:label>not adjacent</rdfs:label>
        <mx-database:has_mx_id rdf:datatype="&xsd;integer">28658</mx-database:has_mx_id>
    </owl:NamedIndividual>
    


    <!-- http://example.org/state_28659 -->

    <owl:NamedIndividual rdf:about="http://example.org/state_28659">
        <rdf:type rdf:resource="&obo;CDAO_0000045"/>
        <rdfs:label>present</rdfs:label>
        <mx-database:has_mx_id rdf:datatype="&xsd;integer">28659</mx-database:has_mx_id>
    </owl:NamedIndividual>
    


    <!-- http://example.org/state_28660 -->

    <owl:NamedIndividual rdf:about="http://example.org/state_28660">
        <rdf:type rdf:resource="&obo;CDAO_0000045"/>
        <rdfs:label>absent</rdfs:label>
        <mx-database:has_mx_id rdf:datatype="&xsd;integer">28660</mx-database:has_mx_id>
    </owl:NamedIndividual>
    


    <!-- http://example.org/state_28667 -->

    <owl:NamedIndividual rdf:about="http://example.org/state_28667">
        <rdf:type rdf:resource="&obo;CDAO_0000045"/>
        <rdfs:label>straight</rdfs:label>
        <mx-database:has_mx_id rdf:datatype="&xsd;integer">28667</mx-database:has_mx_id>
    </owl:NamedIndividual>
    


    <!-- http://example.org/state_28668 -->

    <owl:NamedIndividual rdf:about="http://example.org/state_28668">
        <rdf:type rdf:resource="&obo;CDAO_0000045"/>
        <rdfs:label>convex</rdfs:label>
        <mx-database:has_mx_id rdf:datatype="&xsd;integer">28668</mx-database:has_mx_id>
    </owl:NamedIndividual>
    


    <!-- http://example.org/state_28669 -->

    <owl:NamedIndividual rdf:about="http://example.org/state_28669">
        <rdf:type rdf:resource="&obo;CDAO_0000045"/>
        <rdfs:label>concave</rdfs:label>
        <mx-database:has_mx_id rdf:datatype="&xsd;integer">28669</mx-database:has_mx_id>
    </owl:NamedIndividual>
    


    <!-- http://example.org/state_28670 -->

    <owl:NamedIndividual rdf:about="http://example.org/state_28670">
        <rdf:type rdf:resource="&obo;CDAO_0000045"/>
        <rdfs:label>Antenna except pedicel, cranium, mesosoma except fore and middle legs and metasoma brown; fore and middle legs, tegula, pedicel, maxillary palp and labial palp yellow</rdfs:label>
        <mx-database:has_mx_id rdf:datatype="&xsd;integer">28670</mx-database:has_mx_id>
    </owl:NamedIndividual>
    


    <!-- http://example.org/state_28671 -->

    <owl:NamedIndividual rdf:about="http://example.org/state_28671">
        <rdf:type rdf:resource="&obo;CDAO_0000045"/>
        <rdfs:label>F3-8, cranium, mandible, metasoma, tegula brown; legs, except brown proximal region of metacoxa and distal region of metafemur, scape, pedicel, F1-4 yellow</rdfs:label>
        <mx-database:has_mx_id rdf:datatype="&xsd;integer">28671</mx-database:has_mx_id>
    </owl:NamedIndividual>
    


    <!-- http://example.org/state_28672 -->

    <owl:NamedIndividual rdf:about="http://example.org/state_28672">
        <rdf:type rdf:resource="&obo;CDAO_0000045"/>
        <rdfs:label>Antenna except pedicel and scape, cranium, mesosoma except fore and middle legs and distal region of metacoxa, and metasoma brown; fore and middle legs, tegula, pedicel, scape, proximal part of metacoxa, palpus maxillaris, and palpus labialis yellow</rdfs:label>
        <mx-database:has_mx_id rdf:datatype="&xsd;integer">28672</mx-database:has_mx_id>
    </owl:NamedIndividual>
    


    <!-- http://example.org/state_28673 -->

    <owl:NamedIndividual rdf:about="http://example.org/state_28673">
        <rdf:type rdf:resource="&obo;CDAO_0000045"/>
        <rdfs:label>Antenna except pedicel and scape, cranium, mesosoma except fore and middle legs and distal region of metacoxa, and metasoma brown; fore and middle legs. tegula, pedicel, scape, maxillary palp, and labial palp yellow </rdfs:label>
        <mx-database:has_mx_id rdf:datatype="&xsd;integer">28673</mx-database:has_mx_id>
    </owl:NamedIndividual>
    


    <!-- http://example.org/state_28674 -->

    <owl:NamedIndividual rdf:about="http://example.org/state_28674">
        <rdf:type rdf:resource="&obo;CDAO_0000045"/>
        <rdfs:label>Antenna except pedicel, cranium, mesosoma except fore and middle legs and distal region of metacoxa, and metasoma brown; fore and middle legs, tegula, pedicel, proximal region of metacoxa, maxillary palp, and labial palp yellow </rdfs:label>
        <mx-database:has_mx_id rdf:datatype="&xsd;integer">28674</mx-database:has_mx_id>
    </owl:NamedIndividual>
    


    <!-- http://example.org/state_28675 -->

    <owl:NamedIndividual rdf:about="http://example.org/state_28675">
        <rdf:type rdf:resource="&obo;CDAO_0000045"/>
        <rdfs:label>Scape, F4-8, cranium, mandible, metasoma, tegula brown; legs, except brown proximal region of metacoxa and distal region of metafemur, pedicel, F1-4 yellow</rdfs:label>
        <mx-database:has_mx_id rdf:datatype="&xsd;integer">28675</mx-database:has_mx_id>
    </owl:NamedIndividual>
    


    <!-- http://example.org/state_28676 -->

    <owl:NamedIndividual rdf:about="http://example.org/state_28676">
        <rdf:type rdf:resource="&obo;CDAO_0000045"/>
        <rdfs:label>F1-8, cranium, mandible, metasoma, tegula brown; legs, scape, pedicel yellow </rdfs:label>
        <mx-database:has_mx_id rdf:datatype="&xsd;integer">28676</mx-database:has_mx_id>
    </owl:NamedIndividual>
    


    <!-- http://example.org/state_28677 -->

    <owl:NamedIndividual rdf:about="http://example.org/state_28677">
        <rdf:type rdf:resource="&obo;CDAO_0000045"/>
        <rdfs:label>metasoma and mandible lighter than mesosoma</rdfs:label>
        <mx-database:has_mx_id rdf:datatype="&xsd;integer">28677</mx-database:has_mx_id>
    </owl:NamedIndividual>
    


    <!-- http://example.org/state_28680 -->

    <owl:NamedIndividual rdf:about="http://example.org/state_28680">
        <rdf:type rdf:resource="&obo;CDAO_0000045"/>
        <rdfs:label>crenulate</rdfs:label>
        <mx-database:has_mx_id rdf:datatype="&xsd;integer">28680</mx-database:has_mx_id>
    </owl:NamedIndividual>
    


    <!-- http://example.org/state_28681 -->

    <owl:NamedIndividual rdf:about="http://example.org/state_28681">
        <rdf:type rdf:resource="&obo;CDAO_0000045"/>
        <rdfs:label>smooth</rdfs:label>
        <mx-database:has_mx_id rdf:datatype="&xsd;integer">28681</mx-database:has_mx_id>
    </owl:NamedIndividual>
    


    <!-- http://example.org/state_28683 -->

    <owl:NamedIndividual rdf:about="http://example.org/state_28683">
        <rdf:type rdf:resource="&obo;CDAO_0000045"/>
        <rdfs:label>present</rdfs:label>
        <mx-database:has_mx_id rdf:datatype="&xsd;integer">28683</mx-database:has_mx_id>
    </owl:NamedIndividual>
    


    <!-- http://example.org/state_28684 -->

    <owl:NamedIndividual rdf:about="http://example.org/state_28684">
        <rdf:type rdf:resource="&obo;CDAO_0000045"/>
        <rdfs:label>absent</rdfs:label>
        <mx-database:has_mx_id rdf:datatype="&xsd;integer">28684</mx-database:has_mx_id>
    </owl:NamedIndividual>
    


    <!-- http://example.org/state_28685 -->

    <owl:NamedIndividual rdf:about="http://example.org/state_28685">
        <rdf:type rdf:resource="&obo;CDAO_0000045"/>
        <rdfs:label>present medially, inverted U-shaped</rdfs:label>
        <mx-database:has_mx_id rdf:datatype="&xsd;integer">28685</mx-database:has_mx_id>
    </owl:NamedIndividual>
    


    <!-- http://example.org/state_28686 -->

    <owl:NamedIndividual rdf:about="http://example.org/state_28686">
        <rdf:type rdf:resource="&obo;CDAO_0000045"/>
        <rdfs:label>absent medially, represented by two grooves laterally of facial pit</rdfs:label>
        <mx-database:has_mx_id rdf:datatype="&xsd;integer">28686</mx-database:has_mx_id>
    </owl:NamedIndividual>
    


    <!-- http://example.org/state_28687 -->

    <owl:NamedIndividual rdf:about="http://example.org/state_28687">
        <rdf:type rdf:resource="&obo;CDAO_0000045"/>
        <rdfs:label>2</rdfs:label>
        <mx-database:has_mx_id rdf:datatype="&xsd;integer">28687</mx-database:has_mx_id>
    </owl:NamedIndividual>
    


    <!-- http://example.org/state_28688 -->

    <owl:NamedIndividual rdf:about="http://example.org/state_28688">
        <rdf:type rdf:resource="&obo;CDAO_0000045"/>
        <rdfs:label>1</rdfs:label>
        <mx-database:has_mx_id rdf:datatype="&xsd;integer">28688</mx-database:has_mx_id>
    </owl:NamedIndividual>
    


    <!-- http://example.org/state_28689 -->

    <owl:NamedIndividual rdf:about="http://example.org/state_28689">
        <rdf:type rdf:resource="&obo;CDAO_0000045"/>
        <rdfs:label>F5-F9</rdfs:label>
        <mx-database:has_mx_id rdf:datatype="&xsd;integer">28689</mx-database:has_mx_id>
    </owl:NamedIndividual>
    


    <!-- http://example.org/state_28696 -->

    <owl:NamedIndividual rdf:about="http://example.org/state_28696">
        <rdf:type rdf:resource="&obo;CDAO_0000045"/>
        <rdfs:label>cupula as long as gonostyle-volsella complex in lateral view</rdfs:label>
        <mx-database:has_mx_id rdf:datatype="&xsd;integer">28696</mx-database:has_mx_id>
    </owl:NamedIndividual>
    


    <!-- http://example.org/state_28697 -->

    <owl:NamedIndividual rdf:about="http://example.org/state_28697">
        <rdf:type rdf:resource="&obo;CDAO_0000045"/>
        <rdfs:label>cupula less than 1/2 the length of gonostyle-volsella complex in lateral view</rdfs:label>
        <mx-database:has_mx_id rdf:datatype="&xsd;integer">28697</mx-database:has_mx_id>
    </owl:NamedIndividual>
    


    <!-- http://example.org/state_28704 -->

    <owl:NamedIndividual rdf:about="http://example.org/state_28704">
        <rdf:type rdf:resource="&obo;CDAO_0000045"/>
        <rdfs:label>harpe as long as gonostipes in lateral view</rdfs:label>
        <mx-database:has_mx_id rdf:datatype="&xsd;integer">28704</mx-database:has_mx_id>
    </owl:NamedIndividual>
    


    <!-- http://example.org/state_28705 -->

    <owl:NamedIndividual rdf:about="http://example.org/state_28705">
        <rdf:type rdf:resource="&obo;CDAO_0000045"/>
        <rdfs:label>harpe shorter than gonostipes in lateral view</rdfs:label>
        <mx-database:has_mx_id rdf:datatype="&xsd;integer">28705</mx-database:has_mx_id>
    </owl:NamedIndividual>
    


    <!-- http://example.org/state_28708 -->

    <owl:NamedIndividual rdf:about="http://example.org/state_28708">
        <rdf:type rdf:resource="&obo;CDAO_0000045"/>
        <rdfs:label>present</rdfs:label>
        <mx-database:has_mx_id rdf:datatype="&xsd;integer">28708</mx-database:has_mx_id>
    </owl:NamedIndividual>
    


    <!-- http://example.org/state_28709 -->

    <owl:NamedIndividual rdf:about="http://example.org/state_28709">
        <rdf:type rdf:resource="&obo;CDAO_0000045"/>
        <rdfs:label>absent</rdfs:label>
        <mx-database:has_mx_id rdf:datatype="&xsd;integer">28709</mx-database:has_mx_id>
    </owl:NamedIndividual>
    


    <!-- http://example.org/state_28710 -->

    <owl:NamedIndividual rdf:about="http://example.org/state_28710">
        <rdf:type rdf:resource="&obo;CDAO_0000045"/>
        <rdfs:label>Cranium, mesosoma except legs and metasoma except gonostipes and volsella ochre; antenna, legs, mandible, gonostipes and volsella yellow</rdfs:label>
        <mx-database:has_mx_id rdf:datatype="&xsd;integer">28710</mx-database:has_mx_id>
    </owl:NamedIndividual>
    


    <!-- http://example.org/state_28711 -->

    <owl:NamedIndividual rdf:about="http://example.org/state_28711">
        <rdf:type rdf:resource="&obo;CDAO_0000045"/>
        <rdfs:label>flagellum, tibiae and tarsi lighter than scape, pedicel, mandible, tegula, coxae and femora</rdfs:label>
        <mx-database:has_mx_id rdf:datatype="&xsd;integer">28711</mx-database:has_mx_id>
    </owl:NamedIndividual>
    


    <!-- http://example.org/state_28717 -->

    <owl:NamedIndividual rdf:about="http://example.org/state_28717">
        <rdf:type rdf:resource="&obo;CDAO_0000045"/>
        <rdfs:label>absent</rdfs:label>
        <mx-database:has_mx_id rdf:datatype="&xsd;integer">28717</mx-database:has_mx_id>
    </owl:NamedIndividual>
    


    <!-- http://example.org/state_28718 -->

    <owl:NamedIndividual rdf:about="http://example.org/state_28718">
        <rdf:type rdf:resource="&obo;CDAO_0000045"/>
        <rdfs:label>present</rdfs:label>
        <mx-database:has_mx_id rdf:datatype="&xsd;integer">28718</mx-database:has_mx_id>
    </owl:NamedIndividual>
    


    <!-- http://example.org/state_28725 -->

    <owl:NamedIndividual rdf:about="http://example.org/state_28725">
        <rdf:type rdf:resource="&obo;CDAO_0000045"/>
        <rdfs:label>Cranium, mandible, mesosoma excluding front and proximal middle tibia, metasoma, antenna excluding distal scape and pedicel brown; distal scape, pedicel, protibia and proximal mesotibia ochre</rdfs:label>
        <mx-database:has_mx_id rdf:datatype="&xsd;integer">28725</mx-database:has_mx_id>
    </owl:NamedIndividual>
    


    <!-- http://example.org/state_28731 -->

    <owl:NamedIndividual rdf:about="http://example.org/state_28731">
        <rdf:type rdf:resource="&obo;CDAO_0000045"/>
        <rdfs:label>Distal half of scape, pedicel, fore leg and middle leg yellow; proximal part of scape, flagellum, mesosoma except front and middle leg, metasoma brown</rdfs:label>
        <mx-database:has_mx_id rdf:datatype="&xsd;integer">28731</mx-database:has_mx_id>
    </owl:NamedIndividual>
    


    <!-- http://example.org/state_28732 -->

    <owl:NamedIndividual rdf:about="http://example.org/state_28732">
        <rdf:type rdf:resource="&obo;CDAO_0000045"/>
        <rdfs:label>front and middle leg lighter than distal half of scape, pedicel and tegula; cranium, distal region of flagellum, mesosoma except legs and petiole neck darker than proximal region of flagellum, hind leg and metasoma posterior to petiole neck and mesosoma d</rdfs:label>
        <mx-database:has_mx_id rdf:datatype="&xsd;integer">28732</mx-database:has_mx_id>
    </owl:NamedIndividual>
    


    <!-- http://example.org/state_28733 -->

    <owl:NamedIndividual rdf:about="http://example.org/state_28733">
        <rdf:type rdf:resource="&obo;CDAO_0000045"/>
        <rdfs:label>flat</rdfs:label>
        <mx-database:has_mx_id rdf:datatype="&xsd;integer">28733</mx-database:has_mx_id>
    </owl:NamedIndividual>
    


    <!-- http://example.org/state_28734 -->

    <owl:NamedIndividual rdf:about="http://example.org/state_28734">
        <rdf:type rdf:resource="&obo;CDAO_0000045"/>
        <rdfs:label>convex</rdfs:label>
        <mx-database:has_mx_id rdf:datatype="&xsd;integer">28734</mx-database:has_mx_id>
    </owl:NamedIndividual>
    


    <!-- http://example.org/state_28737 -->

    <owl:NamedIndividual rdf:about="http://example.org/state_28737">
        <rdf:type rdf:resource="&obo;CDAO_0000045"/>
        <rdfs:label>Legs except proximal region of metacoxa and distal region of metafemur, mouthparts yellow; rest of body ochre</rdfs:label>
        <mx-database:has_mx_id rdf:datatype="&xsd;integer">28737</mx-database:has_mx_id>
    </owl:NamedIndividual>
    


    <!-- http://example.org/state_28738 -->

    <owl:NamedIndividual rdf:about="http://example.org/state_28738">
        <rdf:type rdf:resource="&obo;CDAO_0000045"/>
        <rdfs:label>Legs except proximal region of metacoxa and distal 2/3 of metafemur, mouthparts, scape and F1 orange; rest of body brown</rdfs:label>
        <mx-database:has_mx_id rdf:datatype="&xsd;integer">28738</mx-database:has_mx_id>
    </owl:NamedIndividual>
    


    <!-- http://example.org/state_28739 -->

    <owl:NamedIndividual rdf:about="http://example.org/state_28739">
        <rdf:type rdf:resource="&obo;CDAO_0000045"/>
        <rdfs:label>Legs except proximal region of metacoxa and distal 2/3 of metafemur, mouthparts, distal part of scape, pedicel and F1-F4 yellow; rest of body brown</rdfs:label>
        <mx-database:has_mx_id rdf:datatype="&xsd;integer">28739</mx-database:has_mx_id>
    </owl:NamedIndividual>
    


    <!-- http://example.org/state_28740 -->

    <owl:NamedIndividual rdf:about="http://example.org/state_28740">
        <rdf:type rdf:resource="&obo;CDAO_0000045"/>
        <rdfs:label>Legs except proximal region of metacoxa and distal 2/3 of metafemur, mouthparts, distal 1/5 of scape, yellow; rest of body brown </rdfs:label>
        <mx-database:has_mx_id rdf:datatype="&xsd;integer">28740</mx-database:has_mx_id>
    </owl:NamedIndividual>
    


    <!-- http://example.org/state_28741 -->

    <owl:NamedIndividual rdf:about="http://example.org/state_28741">
        <rdf:type rdf:resource="&obo;CDAO_0000045"/>
        <rdfs:label>ventral region of cranium is lighter than dorsal region of cranium</rdfs:label>
        <mx-database:has_mx_id rdf:datatype="&xsd;integer">28741</mx-database:has_mx_id>
    </owl:NamedIndividual>
    


    <!-- http://example.org/state_28744 -->

    <owl:NamedIndividual rdf:about="http://example.org/state_28744">
        <rdf:type rdf:resource="&obo;CDAO_0000045"/>
        <rdfs:label>F4-F9</rdfs:label>
        <mx-database:has_mx_id rdf:datatype="&xsd;integer">28744</mx-database:has_mx_id>
    </owl:NamedIndividual>
    


    <!-- http://example.org/state_28747 -->

    <owl:NamedIndividual rdf:about="http://example.org/state_28747">
        <rdf:type rdf:resource="&obo;CDAO_0000045"/>
        <rdfs:label>Distal part of scape, pedicel, F1-3 ochre; legs except proximal metacoxa yellow; rest of body brown</rdfs:label>
        <mx-database:has_mx_id rdf:datatype="&xsd;integer">28747</mx-database:has_mx_id>
    </owl:NamedIndividual>
    


    <!-- http://example.org/state_28748 -->

    <owl:NamedIndividual rdf:about="http://example.org/state_28748">
        <rdf:type rdf:resource="&obo;CDAO_0000045"/>
        <rdfs:label>Scape, hind leg except metacoxa ochre; fore and hind legs, distal metacoxa yellow; rest of body brown</rdfs:label>
        <mx-database:has_mx_id rdf:datatype="&xsd;integer">28748</mx-database:has_mx_id>
    </owl:NamedIndividual>
    


    <!-- http://example.org/state_28749 -->

    <owl:NamedIndividual rdf:about="http://example.org/state_28749">
        <rdf:type rdf:resource="&obo;CDAO_0000045"/>
        <rdfs:label> adjacent to transscutal articulation</rdfs:label>
        <mx-database:has_mx_id rdf:datatype="&xsd;integer">28749</mx-database:has_mx_id>
    </owl:NamedIndividual>
    


    <!-- http://example.org/state_28750 -->

    <owl:NamedIndividual rdf:about="http://example.org/state_28750">
        <rdf:type rdf:resource="&obo;CDAO_0000045"/>
        <rdfs:label>not adjacent to transscutal articulation (ends anterior to transscutal articulation)</rdfs:label>
        <mx-database:has_mx_id rdf:datatype="&xsd;integer">28750</mx-database:has_mx_id>
    </owl:NamedIndividual>
    


    <!-- http://example.org/state_28753 -->

    <owl:NamedIndividual rdf:about="http://example.org/state_28753">
        <rdf:type rdf:resource="&obo;CDAO_0000045"/>
        <rdfs:label>present</rdfs:label>
        <mx-database:has_mx_id rdf:datatype="&xsd;integer">28753</mx-database:has_mx_id>
    </owl:NamedIndividual>
    


    <!-- http://example.org/state_28754 -->

    <owl:NamedIndividual rdf:about="http://example.org/state_28754">
        <rdf:type rdf:resource="&obo;CDAO_0000045"/>
        <rdfs:label>absent</rdfs:label>
        <mx-database:has_mx_id rdf:datatype="&xsd;integer">28754</mx-database:has_mx_id>
    </owl:NamedIndividual>
    


    <!-- http://example.org/state_28755 -->

    <owl:NamedIndividual rdf:about="http://example.org/state_28755">
        <rdf:type rdf:resource="&obo;CDAO_0000045"/>
        <rdfs:label>sharp</rdfs:label>
        <mx-database:has_mx_id rdf:datatype="&xsd;integer">28755</mx-database:has_mx_id>
    </owl:NamedIndividual>
    


    <!-- http://example.org/state_28756 -->

    <owl:NamedIndividual rdf:about="http://example.org/state_28756">
        <rdf:type rdf:resource="&obo;CDAO_0000045"/>
        <rdfs:label>blunt</rdfs:label>
        <mx-database:has_mx_id rdf:datatype="&xsd;integer">28756</mx-database:has_mx_id>
    </owl:NamedIndividual>
    


    <!-- http://example.org/state_28759 -->

    <owl:NamedIndividual rdf:about="http://example.org/state_28759">
        <rdf:type rdf:resource="&obo;CDAO_0000045"/>
        <rdfs:label>present</rdfs:label>
        <mx-database:has_mx_id rdf:datatype="&xsd;integer">28759</mx-database:has_mx_id>
    </owl:NamedIndividual>
    


    <!-- http://example.org/state_28760 -->

    <owl:NamedIndividual rdf:about="http://example.org/state_28760">
        <rdf:type rdf:resource="&obo;CDAO_0000045"/>
        <rdfs:label>absent</rdfs:label>
        <mx-database:has_mx_id rdf:datatype="&xsd;integer">28760</mx-database:has_mx_id>
    </owl:NamedIndividual>
    


    <!-- http://example.org/state_28761 -->

    <owl:NamedIndividual rdf:about="http://example.org/state_28761">
        <rdf:type rdf:resource="&obo;CDAO_0000045"/>
        <rdfs:label>Longer than length of flagellomere 5</rdfs:label>
        <mx-database:has_mx_id rdf:datatype="&xsd;integer">28761</mx-database:has_mx_id>
    </owl:NamedIndividual>
    


    <!-- http://example.org/state_28762 -->

    <owl:NamedIndividual rdf:about="http://example.org/state_28762">
        <rdf:type rdf:resource="&obo;CDAO_0000045"/>
        <rdfs:label>Shorter than length of flagellomere 5</rdfs:label>
        <mx-database:has_mx_id rdf:datatype="&xsd;integer">28762</mx-database:has_mx_id>
    </owl:NamedIndividual>
    


    <!-- http://example.org/state_28763 -->

    <owl:NamedIndividual rdf:about="http://example.org/state_28763">
        <rdf:type rdf:resource="&obo;CDAO_0000045"/>
        <rdfs:label>Equal to the length of flagellomere 5</rdfs:label>
        <mx-database:has_mx_id rdf:datatype="&xsd;integer">28763</mx-database:has_mx_id>
    </owl:NamedIndividual>
    


    <!-- http://example.org/state_28764 -->

    <owl:NamedIndividual rdf:about="http://example.org/state_28764">
        <rdf:type rdf:resource="&obo;CDAO_0000045"/>
        <rdfs:label>None</rdfs:label>
        <mx-database:has_mx_id rdf:datatype="&xsd;integer">28764</mx-database:has_mx_id>
    </owl:NamedIndividual>
    


    <!-- http://example.org/state_28765 -->

    <owl:NamedIndividual rdf:about="http://example.org/state_28765">
        <rdf:type rdf:resource="&obo;CDAO_0000045"/>
        <rdfs:label>1 branch</rdfs:label>
        <mx-database:has_mx_id rdf:datatype="&xsd;integer">28765</mx-database:has_mx_id>
    </owl:NamedIndividual>
    


    <!-- http://example.org/state_28766 -->

    <owl:NamedIndividual rdf:about="http://example.org/state_28766">
        <rdf:type rdf:resource="&obo;CDAO_0000045"/>
        <rdfs:label>2 branches</rdfs:label>
        <mx-database:has_mx_id rdf:datatype="&xsd;integer">28766</mx-database:has_mx_id>
    </owl:NamedIndividual>
    


    <!-- http://example.org/state_28767 -->

    <owl:NamedIndividual rdf:about="http://example.org/state_28767">
        <rdf:type rdf:resource="&obo;CDAO_0000045"/>
        <rdfs:label>3 branches</rdfs:label>
        <mx-database:has_mx_id rdf:datatype="&xsd;integer">28767</mx-database:has_mx_id>
    </owl:NamedIndividual>
    


    <!-- http://example.org/state_28768 -->

    <owl:NamedIndividual rdf:about="http://example.org/state_28768">
        <rdf:type rdf:resource="&obo;CDAO_0000045"/>
        <rdfs:label>4 branches</rdfs:label>
        <mx-database:has_mx_id rdf:datatype="&xsd;integer">28768</mx-database:has_mx_id>
    </owl:NamedIndividual>
    


    <!-- http://example.org/state_28769 -->

    <owl:NamedIndividual rdf:about="http://example.org/state_28769">
        <rdf:type rdf:resource="&obo;CDAO_0000045"/>
        <rdfs:label>5 branches</rdfs:label>
        <mx-database:has_mx_id rdf:datatype="&xsd;integer">28769</mx-database:has_mx_id>
    </owl:NamedIndividual>
    


    <!-- http://example.org/state_28770 -->

    <owl:NamedIndividual rdf:about="http://example.org/state_28770">
        <rdf:type rdf:resource="&obo;CDAO_0000045"/>
        <rdfs:label>6 branches</rdfs:label>
        <mx-database:has_mx_id rdf:datatype="&xsd;integer">28770</mx-database:has_mx_id>
    </owl:NamedIndividual>
    


    <!-- http://example.org/state_28771 -->

    <owl:NamedIndividual rdf:about="http://example.org/state_28771">
        <rdf:type rdf:resource="&obo;CDAO_0000045"/>
        <rdfs:label>Shorter than length of flagellomere 7+8</rdfs:label>
        <mx-database:has_mx_id rdf:datatype="&xsd;integer">28771</mx-database:has_mx_id>
    </owl:NamedIndividual>
    


    <!-- http://example.org/state_28772 -->

    <owl:NamedIndividual rdf:about="http://example.org/state_28772">
        <rdf:type rdf:resource="&obo;CDAO_0000045"/>
        <rdfs:label>Equal to the length of flagellomere 7+8</rdfs:label>
        <mx-database:has_mx_id rdf:datatype="&xsd;integer">28772</mx-database:has_mx_id>
    </owl:NamedIndividual>
    


    <!-- http://example.org/state_28773 -->

    <owl:NamedIndividual rdf:about="http://example.org/state_28773">
        <rdf:type rdf:resource="&obo;CDAO_0000045"/>
        <rdfs:label>Longer than length of flagellomere 7+8</rdfs:label>
        <mx-database:has_mx_id rdf:datatype="&xsd;integer">28773</mx-database:has_mx_id>
    </owl:NamedIndividual>
    


    <!-- http://example.org/state_28774 -->

    <owl:NamedIndividual rdf:about="http://example.org/state_28774">
        <rdf:type rdf:resource="&obo;CDAO_0000045"/>
        <rdfs:label>Longer than length of flagellomere 6</rdfs:label>
        <mx-database:has_mx_id rdf:datatype="&xsd;integer">28774</mx-database:has_mx_id>
    </owl:NamedIndividual>
    


    <!-- http://example.org/state_28775 -->

    <owl:NamedIndividual rdf:about="http://example.org/state_28775">
        <rdf:type rdf:resource="&obo;CDAO_0000045"/>
        <rdfs:label>Equal to the length of flagellomere 6</rdfs:label>
        <mx-database:has_mx_id rdf:datatype="&xsd;integer">28775</mx-database:has_mx_id>
    </owl:NamedIndividual>
    


    <!-- http://example.org/state_28776 -->

    <owl:NamedIndividual rdf:about="http://example.org/state_28776">
        <rdf:type rdf:resource="&obo;CDAO_0000045"/>
        <rdfs:label>Shorter than length of flagellomere 6</rdfs:label>
        <mx-database:has_mx_id rdf:datatype="&xsd;integer">28776</mx-database:has_mx_id>
    </owl:NamedIndividual>
    


    <!-- http://example.org/state_28783 -->

    <owl:NamedIndividual rdf:about="http://example.org/state_28783">
        <rdf:type rdf:resource="&obo;CDAO_0000045"/>
        <rdfs:label>F1 as long as pedicel (1.0-1.1)</rdfs:label>
        <mx-database:has_mx_id rdf:datatype="&xsd;integer">28783</mx-database:has_mx_id>
    </owl:NamedIndividual>
    


    <!-- http://example.org/state_28786 -->

    <owl:NamedIndividual rdf:about="http://example.org/state_28786">
        <rdf:type rdf:resource="&obo;CDAO_0000045"/>
        <rdfs:label>occipital carina is dorsal to lateral ocellus in lateral view</rdfs:label>
        <mx-database:has_mx_id rdf:datatype="&xsd;integer">28786</mx-database:has_mx_id>
    </owl:NamedIndividual>
    


    <!-- http://example.org/state_28787 -->

    <owl:NamedIndividual rdf:about="http://example.org/state_28787">
        <rdf:type rdf:resource="&obo;CDAO_0000045"/>
        <rdfs:label>occipital carina is ventral to lateral ocellus in lateral view</rdfs:label>
        <mx-database:has_mx_id rdf:datatype="&xsd;integer">28787</mx-database:has_mx_id>
    </owl:NamedIndividual>
    


    <!-- http://example.org/state_28788 -->

    <owl:NamedIndividual rdf:about="http://example.org/state_28788">
        <rdf:type rdf:resource="&obo;CDAO_0000045"/>
        <rdfs:label>Dark brown except pedicel, proximal 1/5th of scape, fore and middle leg, mandible ochre/yellowish</rdfs:label>
        <mx-database:has_mx_id rdf:datatype="&xsd;integer">28788</mx-database:has_mx_id>
    </owl:NamedIndividual>
    


    <!-- http://example.org/state_28789 -->

    <owl:NamedIndividual rdf:about="http://example.org/state_28789">
        <rdf:type rdf:resource="&obo;CDAO_0000045"/>
        <rdfs:label>metasoma lighter mesosoma and cranium</rdfs:label>
        <mx-database:has_mx_id rdf:datatype="&xsd;integer">28789</mx-database:has_mx_id>
    </owl:NamedIndividual>
    


    <!-- http://example.org/state_28790 -->

    <owl:NamedIndividual rdf:about="http://example.org/state_28790">
        <rdf:type rdf:resource="&obo;CDAO_0000045"/>
        <rdfs:label>complete</rdfs:label>
        <mx-database:has_mx_id rdf:datatype="&xsd;integer">28790</mx-database:has_mx_id>
    </owl:NamedIndividual>
    


    <!-- http://example.org/state_28791 -->

    <owl:NamedIndividual rdf:about="http://example.org/state_28791">
        <rdf:type rdf:resource="&obo;CDAO_0000045"/>
        <rdfs:label>interrupted dorsally and represented by irregular, not continuous carinae</rdfs:label>
        <mx-database:has_mx_id rdf:datatype="&xsd;integer">28791</mx-database:has_mx_id>
    </owl:NamedIndividual>
    


    <!-- http://example.org/state_28792 -->

    <owl:NamedIndividual rdf:about="http://example.org/state_28792">
        <rdf:type rdf:resource="&obo;CDAO_0000045"/>
        <rdfs:label>present</rdfs:label>
        <mx-database:has_mx_id rdf:datatype="&xsd;integer">28792</mx-database:has_mx_id>
    </owl:NamedIndividual>
    


    <!-- http://example.org/state_28793 -->

    <owl:NamedIndividual rdf:about="http://example.org/state_28793">
        <rdf:type rdf:resource="&obo;CDAO_0000045"/>
        <rdfs:label>absent</rdfs:label>
        <mx-database:has_mx_id rdf:datatype="&xsd;integer">28793</mx-database:has_mx_id>
    </owl:NamedIndividual>
    


    <!-- http://example.org/state_28794 -->

    <owl:NamedIndividual rdf:about="http://example.org/state_28794">
        <rdf:type rdf:resource="&obo;CDAO_0000045"/>
        <rdfs:label>absent</rdfs:label>
        <mx-database:has_mx_id rdf:datatype="&xsd;integer">28794</mx-database:has_mx_id>
    </owl:NamedIndividual>
    


    <!-- http://example.org/state_28795 -->

    <owl:NamedIndividual rdf:about="http://example.org/state_28795">
        <rdf:type rdf:resource="&obo;CDAO_0000045"/>
        <rdfs:label>present</rdfs:label>
        <mx-database:has_mx_id rdf:datatype="&xsd;integer">28795</mx-database:has_mx_id>
    </owl:NamedIndividual>
    


    <!-- http://example.org/state_28796 -->

    <owl:NamedIndividual rdf:about="http://example.org/state_28796">
        <rdf:type rdf:resource="&obo;CDAO_0000045"/>
        <rdfs:label>median facial keel present</rdfs:label>
        <mx-database:has_mx_id rdf:datatype="&xsd;integer">28796</mx-database:has_mx_id>
    </owl:NamedIndividual>
    


    <!-- http://example.org/state_28797 -->

    <owl:NamedIndividual rdf:about="http://example.org/state_28797">
        <rdf:type rdf:resource="&obo;CDAO_0000045"/>
        <rdfs:label>absent</rdfs:label>
        <mx-database:has_mx_id rdf:datatype="&xsd;integer">28797</mx-database:has_mx_id>
    </owl:NamedIndividual>
    


    <!-- http://example.org/state_28798 -->

    <owl:NamedIndividual rdf:about="http://example.org/state_28798">
        <rdf:type rdf:resource="&obo;CDAO_0000045"/>
        <rdfs:label>present</rdfs:label>
        <mx-database:has_mx_id rdf:datatype="&xsd;integer">28798</mx-database:has_mx_id>
    </owl:NamedIndividual>
    


    <!-- http://example.org/state_28801 -->

    <owl:NamedIndividual rdf:about="http://example.org/state_28801">
        <rdf:type rdf:resource="&obo;CDAO_0000045"/>
        <rdfs:label>F9=F6+F7+F8</rdfs:label>
        <mx-database:has_mx_id rdf:datatype="&xsd;integer">28801</mx-database:has_mx_id>
    </owl:NamedIndividual>
    


    <!-- http://example.org/state_28802 -->

    <owl:NamedIndividual rdf:about="http://example.org/state_28802">
        <rdf:type rdf:resource="&obo;CDAO_0000045"/>
        <rdfs:label>absent</rdfs:label>
        <mx-database:has_mx_id rdf:datatype="&xsd;integer">28802</mx-database:has_mx_id>
    </owl:NamedIndividual>
    


    <!-- http://example.org/state_28803 -->

    <owl:NamedIndividual rdf:about="http://example.org/state_28803">
        <rdf:type rdf:resource="&obo;CDAO_0000045"/>
        <rdfs:label>present</rdfs:label>
        <mx-database:has_mx_id rdf:datatype="&xsd;integer">28803</mx-database:has_mx_id>
    </owl:NamedIndividual>
    


    <!-- http://example.org/state_28806 -->

    <owl:NamedIndividual rdf:about="http://example.org/state_28806">
        <rdf:type rdf:resource="&obo;CDAO_0000045"/>
        <rdfs:label>absent</rdfs:label>
        <mx-database:has_mx_id rdf:datatype="&xsd;integer">28806</mx-database:has_mx_id>
    </owl:NamedIndividual>
    


    <!-- http://example.org/state_28807 -->

    <owl:NamedIndividual rdf:about="http://example.org/state_28807">
        <rdf:type rdf:resource="&obo;CDAO_0000045"/>
        <rdfs:label>present</rdfs:label>
        <mx-database:has_mx_id rdf:datatype="&xsd;integer">28807</mx-database:has_mx_id>
    </owl:NamedIndividual>
    


    <!-- http://example.org/state_28814 -->

    <owl:NamedIndividual rdf:about="http://example.org/state_28814">
        <rdf:type rdf:resource="&obo;CDAO_0000045"/>
        <rdfs:label>F9 less than F7+F8</rdfs:label>
        <mx-database:has_mx_id rdf:datatype="&xsd;integer">28814</mx-database:has_mx_id>
    </owl:NamedIndividual>
    


    <!-- http://example.org/state_28819 -->

    <owl:NamedIndividual rdf:about="http://example.org/state_28819">
        <rdf:type rdf:resource="&obo;CDAO_0000045"/>
        <rdfs:label>Cranium black; mesosoma, metasoma, F4-F9 brown; rest of antenna, legs and mandible ochre</rdfs:label>
        <mx-database:has_mx_id rdf:datatype="&xsd;integer">28819</mx-database:has_mx_id>
    </owl:NamedIndividual>
    


    <!-- http://example.org/state_28820 -->

    <owl:NamedIndividual rdf:about="http://example.org/state_28820">
        <rdf:type rdf:resource="&obo;CDAO_0000045"/>
        <rdfs:label>Cranium brown; mesosoma except legs, metasoma ochre; F4-F9 brown; rest of antenna ochre, legs yellow</rdfs:label>
        <mx-database:has_mx_id rdf:datatype="&xsd;integer">28820</mx-database:has_mx_id>
    </owl:NamedIndividual>
    


    <!-- http://example.org/state_28821 -->

    <owl:NamedIndividual rdf:about="http://example.org/state_28821">
        <rdf:type rdf:resource="&obo;CDAO_0000045"/>
        <rdfs:label>occipital carina complete, preoccipital carina fused laterally with preorbital carina</rdfs:label>
        <mx-database:has_mx_id rdf:datatype="&xsd;integer">28821</mx-database:has_mx_id>
    </owl:NamedIndividual>
    


    <!-- http://example.org/state_28826 -->

    <owl:NamedIndividual rdf:about="http://example.org/state_28826">
        <rdf:type rdf:resource="&obo;CDAO_0000045"/>
        <rdfs:label>present medially, absent laterally to lateral ocelli</rdfs:label>
        <mx-database:has_mx_id rdf:datatype="&xsd;integer">28826</mx-database:has_mx_id>
    </owl:NamedIndividual>
    


    <!-- http://example.org/state_28827 -->

    <owl:NamedIndividual rdf:about="http://example.org/state_28827">
        <rdf:type rdf:resource="&obo;CDAO_0000045"/>
        <rdfs:label>F6-F9</rdfs:label>
        <mx-database:has_mx_id rdf:datatype="&xsd;integer">28827</mx-database:has_mx_id>
    </owl:NamedIndividual>
    


    <!-- http://example.org/state_28835 -->

    <owl:NamedIndividual rdf:about="http://example.org/state_28835">
        <rdf:type rdf:resource="&obo;CDAO_0000045"/>
        <rdfs:label>Antenna, legs, mouthparts ochre; rest of body dark brown</rdfs:label>
        <mx-database:has_mx_id rdf:datatype="&xsd;integer">28835</mx-database:has_mx_id>
    </owl:NamedIndividual>
    


    <!-- http://example.org/state_28836 -->

    <owl:NamedIndividual rdf:about="http://example.org/state_28836">
        <rdf:type rdf:resource="&obo;CDAO_0000045"/>
        <rdfs:label>flagellomeres and their branches darker than scape and pedicel. Scape and pedicel same as legs</rdfs:label>
        <mx-database:has_mx_id rdf:datatype="&xsd;integer">28836</mx-database:has_mx_id>
    </owl:NamedIndividual>
    


    <!-- http://example.org/state_28863 -->

    <owl:NamedIndividual rdf:about="http://example.org/state_28863">
        <rdf:type rdf:resource="&obo;CDAO_0000045"/>
        <rdfs:label>distal scape, legs except hind coxa lighter than metasoma</rdfs:label>
        <mx-database:has_mx_id rdf:datatype="&xsd;integer">28863</mx-database:has_mx_id>
    </owl:NamedIndividual>
    


    <!-- http://example.org/state_28866 -->

    <owl:NamedIndividual rdf:about="http://example.org/state_28866">
        <rdf:type rdf:resource="&obo;CDAO_0000045"/>
        <rdfs:label>Cranium, mesosoma brown; antenna, legs except brown metacoxa, metasoma ochre</rdfs:label>
        <mx-database:has_mx_id rdf:datatype="&xsd;integer">28866</mx-database:has_mx_id>
    </owl:NamedIndividual>
    


    <!-- http://example.org/state_28871 -->

    <owl:NamedIndividual rdf:about="http://example.org/state_28871">
        <rdf:type rdf:resource="&obo;CDAO_0000045"/>
        <rdfs:label>anterior discrimenal pit absent; epicnemial carina interrupted medially</rdfs:label>
        <mx-database:has_mx_id rdf:datatype="&xsd;integer">28871</mx-database:has_mx_id>
    </owl:NamedIndividual>
    


    <!-- http://example.org/state_28873 -->

    <owl:NamedIndividual rdf:about="http://example.org/state_28873">
        <rdf:type rdf:resource="&obo;CDAO_0000045"/>
        <rdfs:label>Mean: 300-450μm</rdfs:label>
        <mx-database:has_mx_id rdf:datatype="&xsd;integer">28873</mx-database:has_mx_id>
    </owl:NamedIndividual>
    


    <!-- http://example.org/state_28882 -->

    <owl:NamedIndividual rdf:about="http://example.org/state_28882">
        <rdf:type rdf:resource="&obo;CDAO_0000045"/>
        <rdfs:label>HH:EHf=1.0-2.0</rdfs:label>
        <mx-database:has_mx_id rdf:datatype="&xsd;integer">28882</mx-database:has_mx_id>
    </owl:NamedIndividual>
    


    <!-- http://example.org/state_28883 -->

    <owl:NamedIndividual rdf:about="http://example.org/state_28883">
        <rdf:type rdf:resource="&obo;CDAO_0000045"/>
        <rdfs:label>HH:HL=1.0-1.5</rdfs:label>
        <mx-database:has_mx_id rdf:datatype="&xsd;integer">28883</mx-database:has_mx_id>
    </owl:NamedIndividual>
    


    <!-- http://example.org/state_28884 -->

    <owl:NamedIndividual rdf:about="http://example.org/state_28884">
        <rdf:type rdf:resource="&obo;CDAO_0000045"/>
        <rdfs:label>HW:IOS=2.0-2.5</rdfs:label>
        <mx-database:has_mx_id rdf:datatype="&xsd;integer">28884</mx-database:has_mx_id>
    </owl:NamedIndividual>
    


    <!-- http://example.org/state_28885 -->

    <owl:NamedIndividual rdf:about="http://example.org/state_28885">
        <rdf:type rdf:resource="&obo;CDAO_0000045"/>
        <rdfs:label>HW:HH=1.0-1.5</rdfs:label>
        <mx-database:has_mx_id rdf:datatype="&xsd;integer">28885</mx-database:has_mx_id>
    </owl:NamedIndividual>
    


    <!-- http://example.org/state_28886 -->

    <owl:NamedIndividual rdf:about="http://example.org/state_28886">
        <rdf:type rdf:resource="&obo;CDAO_0000045"/>
        <rdfs:label>OOL:LOL=1.0-2.0</rdfs:label>
        <mx-database:has_mx_id rdf:datatype="&xsd;integer">28886</mx-database:has_mx_id>
    </owl:NamedIndividual>
    


    <!-- http://example.org/state_28887 -->

    <owl:NamedIndividual rdf:about="http://example.org/state_28887">
        <rdf:type rdf:resource="&obo;CDAO_0000045"/>
        <rdfs:label>OOL:POL=0.5-2.0</rdfs:label>
        <mx-database:has_mx_id rdf:datatype="&xsd;integer">28887</mx-database:has_mx_id>
    </owl:NamedIndividual>
    


    <!-- http://example.org/state_28888 -->

    <owl:NamedIndividual rdf:about="http://example.org/state_28888">
        <rdf:type rdf:resource="&obo;CDAO_0000045"/>
        <rdfs:label>OOL 1.5–2.5 x as long as LOL </rdfs:label>
        <mx-database:has_mx_id rdf:datatype="&xsd;integer">28888</mx-database:has_mx_id>
    </owl:NamedIndividual>
    


    <!-- http://example.org/state_28889 -->

    <owl:NamedIndividual rdf:about="http://example.org/state_28889">
        <rdf:type rdf:resource="&obo;CDAO_0000045"/>
        <rdfs:label>MscL/AscW=1.0–2.0</rdfs:label>
        <mx-database:has_mx_id rdf:datatype="&xsd;integer">28889</mx-database:has_mx_id>
    </owl:NamedIndividual>
    


    <!-- http://example.org/state_28890 -->

    <owl:NamedIndividual rdf:about="http://example.org/state_28890">
        <rdf:type rdf:resource="&obo;CDAO_0000045"/>
        <rdfs:label>AscW/PscW=0.8-0.9</rdfs:label>
        <mx-database:has_mx_id rdf:datatype="&xsd;integer">28890</mx-database:has_mx_id>
    </owl:NamedIndividual>
    


    <!-- http://example.org/state_28955 -->

    <owl:NamedIndividual rdf:about="http://example.org/state_28955">
        <rdf:type rdf:resource="&obo;CDAO_0000045"/>
        <rdfs:label>1.4 - 1.7 mm</rdfs:label>
        <mx-database:has_mx_id rdf:datatype="&xsd;integer">28955</mx-database:has_mx_id>
    </owl:NamedIndividual>
    


    <!-- http://example.org/state_28956 -->

    <owl:NamedIndividual rdf:about="http://example.org/state_28956">
        <rdf:type rdf:resource="&obo;CDAO_0000045"/>
        <rdfs:label>OOL 0.625-0.75 x as long as LOL</rdfs:label>
        <mx-database:has_mx_id rdf:datatype="&xsd;integer">28956</mx-database:has_mx_id>
    </owl:NamedIndividual>
    


    <!-- http://example.org/state_28957 -->

    <owl:NamedIndividual rdf:about="http://example.org/state_28957">
        <rdf:type rdf:resource="&obo;CDAO_0000045"/>
        <rdfs:label>OOL:POL=0.24-0.43</rdfs:label>
        <mx-database:has_mx_id rdf:datatype="&xsd;integer">28957</mx-database:has_mx_id>
    </owl:NamedIndividual>
    


    <!-- http://example.org/state_28958 -->

    <owl:NamedIndividual rdf:about="http://example.org/state_28958">
        <rdf:type rdf:resource="&obo;CDAO_0000045"/>
        <rdfs:label>OOL:LOL=0.75-1.0</rdfs:label>
        <mx-database:has_mx_id rdf:datatype="&xsd;integer">28958</mx-database:has_mx_id>
    </owl:NamedIndividual>
    


    <!-- http://example.org/state_28960 -->

    <owl:NamedIndividual rdf:about="http://example.org/state_28960">
        <rdf:type rdf:resource="&obo;CDAO_0000045"/>
        <rdfs:label>HW:HH=1.2-1.4</rdfs:label>
        <mx-database:has_mx_id rdf:datatype="&xsd;integer">28960</mx-database:has_mx_id>
    </owl:NamedIndividual>
    


    <!-- http://example.org/state_28961 -->

    <owl:NamedIndividual rdf:about="http://example.org/state_28961">
        <rdf:type rdf:resource="&obo;CDAO_0000045"/>
        <rdfs:label>HW:IOS=1.8-2.0</rdfs:label>
        <mx-database:has_mx_id rdf:datatype="&xsd;integer">28961</mx-database:has_mx_id>
    </owl:NamedIndividual>
    


    <!-- http://example.org/state_28962 -->

    <owl:NamedIndividual rdf:about="http://example.org/state_28962">
        <rdf:type rdf:resource="&obo;CDAO_0000045"/>
        <rdfs:label>HH:HL=1.4-1.8</rdfs:label>
        <mx-database:has_mx_id rdf:datatype="&xsd;integer">28962</mx-database:has_mx_id>
    </owl:NamedIndividual>
    


    <!-- http://example.org/state_28963 -->

    <owl:NamedIndividual rdf:about="http://example.org/state_28963">
        <rdf:type rdf:resource="&obo;CDAO_0000045"/>
        <rdfs:label>HH:EHf=1.4-1.8</rdfs:label>
        <mx-database:has_mx_id rdf:datatype="&xsd;integer">28963</mx-database:has_mx_id>
    </owl:NamedIndividual>
    


    <!-- http://example.org/state_28964 -->

    <owl:NamedIndividual rdf:about="http://example.org/state_28964">
        <rdf:type rdf:resource="&obo;CDAO_0000045"/>
        <rdfs:label>AscW/PscW=0.9</rdfs:label>
        <mx-database:has_mx_id rdf:datatype="&xsd;integer">28964</mx-database:has_mx_id>
    </owl:NamedIndividual>
    


    <!-- http://example.org/state_28965 -->

    <owl:NamedIndividual rdf:about="http://example.org/state_28965">
        <rdf:type rdf:resource="&obo;CDAO_0000045"/>
        <rdfs:label>MscL/AscW=0.6–0.9</rdfs:label>
        <mx-database:has_mx_id rdf:datatype="&xsd;integer">28965</mx-database:has_mx_id>
    </owl:NamedIndividual>
    


    <!-- http://example.org/state_28966 -->

    <owl:NamedIndividual rdf:about="http://example.org/state_28966">
        <rdf:type rdf:resource="&obo;CDAO_0000045"/>
        <rdfs:label>Mean: 400-500μm</rdfs:label>
        <mx-database:has_mx_id rdf:datatype="&xsd;integer">28966</mx-database:has_mx_id>
    </owl:NamedIndividual>
    


    <!-- http://example.org/state_30113 -->

    <owl:NamedIndividual rdf:about="http://example.org/state_30113">
        <rdf:type rdf:resource="&obo;CDAO_0000045"/>
        <rdfs:label>HH:EHf=1.33-1.47</rdfs:label>
        <mx-database:has_mx_id rdf:datatype="&xsd;integer">30113</mx-database:has_mx_id>
    </owl:NamedIndividual>
    


    <!-- http://example.org/state_30114 -->

    <owl:NamedIndividual rdf:about="http://example.org/state_30114">
        <rdf:type rdf:resource="&obo;CDAO_0000045"/>
        <rdfs:label>HH:EHf=1.33-1.58</rdfs:label>
        <mx-database:has_mx_id rdf:datatype="&xsd;integer">30114</mx-database:has_mx_id>
    </owl:NamedIndividual>
    


    <!-- http://example.org/state_30115 -->

    <owl:NamedIndividual rdf:about="http://example.org/state_30115">
        <rdf:type rdf:resource="&obo;CDAO_0000045"/>
        <rdfs:label>HH:EHf=1.26-1.46</rdfs:label>
        <mx-database:has_mx_id rdf:datatype="&xsd;integer">30115</mx-database:has_mx_id>
    </owl:NamedIndividual>
    


    <!-- http://example.org/state_30126 -->

    <owl:NamedIndividual rdf:about="http://example.org/state_30126">
        <rdf:type rdf:resource="&obo;CDAO_0000045"/>
        <rdfs:label>1500-2700 µm</rdfs:label>
        <mx-database:has_mx_id rdf:datatype="&xsd;integer">30126</mx-database:has_mx_id>
    </owl:NamedIndividual>
    


    <!-- http://example.org/state_30127 -->

    <owl:NamedIndividual rdf:about="http://example.org/state_30127">
        <rdf:type rdf:resource="&obo;CDAO_0000045"/>
        <rdfs:label>1150-2300 µm</rdfs:label>
        <mx-database:has_mx_id rdf:datatype="&xsd;integer">30127</mx-database:has_mx_id>
    </owl:NamedIndividual>
    


    <!-- http://example.org/state_30128 -->

    <owl:NamedIndividual rdf:about="http://example.org/state_30128">
        <rdf:type rdf:resource="&obo;CDAO_0000045"/>
        <rdfs:label>1270-1300 µm</rdfs:label>
        <mx-database:has_mx_id rdf:datatype="&xsd;integer">30128</mx-database:has_mx_id>
    </owl:NamedIndividual>
    


    <!-- http://example.org/state_30129 -->

    <owl:NamedIndividual rdf:about="http://example.org/state_30129">
        <rdf:type rdf:resource="&obo;CDAO_0000045"/>
        <rdfs:label>1750-2000 µm</rdfs:label>
        <mx-database:has_mx_id rdf:datatype="&xsd;integer">30129</mx-database:has_mx_id>
    </owl:NamedIndividual>
    


    <!-- http://example.org/state_30130 -->

    <owl:NamedIndividual rdf:about="http://example.org/state_30130">
        <rdf:type rdf:resource="&obo;CDAO_0000045"/>
        <rdfs:label>2100-2600 µm</rdfs:label>
        <mx-database:has_mx_id rdf:datatype="&xsd;integer">30130</mx-database:has_mx_id>
    </owl:NamedIndividual>
    


    <!-- http://example.org/state_30131 -->

    <owl:NamedIndividual rdf:about="http://example.org/state_30131">
        <rdf:type rdf:resource="&obo;CDAO_0000045"/>
        <rdfs:label>1750-2450 µm</rdfs:label>
        <mx-database:has_mx_id rdf:datatype="&xsd;integer">30131</mx-database:has_mx_id>
    </owl:NamedIndividual>
    


    <!-- http://example.org/state_30132 -->

    <owl:NamedIndividual rdf:about="http://example.org/state_30132">
        <rdf:type rdf:resource="&obo;CDAO_0000045"/>
        <rdfs:label>2000-3450 µm</rdfs:label>
        <mx-database:has_mx_id rdf:datatype="&xsd;integer">30132</mx-database:has_mx_id>
    </owl:NamedIndividual>
    


    <!-- http://example.org/state_30133 -->

    <owl:NamedIndividual rdf:about="http://example.org/state_30133">
        <rdf:type rdf:resource="&obo;CDAO_0000045"/>
        <rdfs:label>2450-3125 µm</rdfs:label>
        <mx-database:has_mx_id rdf:datatype="&xsd;integer">30133</mx-database:has_mx_id>
    </owl:NamedIndividual>
    


    <!-- http://example.org/state_30134 -->

    <owl:NamedIndividual rdf:about="http://example.org/state_30134">
        <rdf:type rdf:resource="&obo;CDAO_0000045"/>
        <rdfs:label>2325-2500 µm</rdfs:label>
        <mx-database:has_mx_id rdf:datatype="&xsd;integer">30134</mx-database:has_mx_id>
    </owl:NamedIndividual>
    


    <!-- http://example.org/state_30135 -->

    <owl:NamedIndividual rdf:about="http://example.org/state_30135">
        <rdf:type rdf:resource="&obo;CDAO_0000045"/>
        <rdfs:label>1650-1875 µm</rdfs:label>
        <mx-database:has_mx_id rdf:datatype="&xsd;integer">30135</mx-database:has_mx_id>
    </owl:NamedIndividual>
    


    <!-- http://example.org/state_30136 -->

    <owl:NamedIndividual rdf:about="http://example.org/state_30136">
        <rdf:type rdf:resource="&obo;CDAO_0000045"/>
        <rdfs:label>2575 µm</rdfs:label>
        <mx-database:has_mx_id rdf:datatype="&xsd;integer">30136</mx-database:has_mx_id>
    </owl:NamedIndividual>
    


    <!-- http://example.org/state_30180 -->

    <owl:NamedIndividual rdf:about="http://example.org/state_30180">
        <rdf:type rdf:resource="&obo;CDAO_0000045"/>
        <rdfs:label>F9=F7+F8</rdfs:label>
        <mx-database:has_mx_id rdf:datatype="&xsd;integer">30180</mx-database:has_mx_id>
    </owl:NamedIndividual>
    


    <!-- http://example.org/state_30199 -->

    <owl:NamedIndividual rdf:about="http://example.org/state_30199">
        <rdf:type rdf:resource="&obo;CDAO_0000045"/>
        <rdfs:label>Legs lighter than scape and mandible</rdfs:label>
        <mx-database:has_mx_id rdf:datatype="&xsd;integer">30199</mx-database:has_mx_id>
    </owl:NamedIndividual>
    


    <!-- http://example.org/state_30200 -->

    <owl:NamedIndividual rdf:about="http://example.org/state_30200">
        <rdf:type rdf:resource="&obo;CDAO_0000045"/>
        <rdfs:label>0.8-1.2</rdfs:label>
        <mx-database:has_mx_id rdf:datatype="&xsd;integer">30200</mx-database:has_mx_id>
    </owl:NamedIndividual>
    


    <!-- http://example.org/state_30201 -->

    <owl:NamedIndividual rdf:about="http://example.org/state_30201">
        <rdf:type rdf:resource="&obo;CDAO_0000045"/>
        <rdfs:label>0.8-1.16</rdfs:label>
        <mx-database:has_mx_id rdf:datatype="&xsd;integer">30201</mx-database:has_mx_id>
    </owl:NamedIndividual>
    


    <!-- http://example.org/state_30202 -->

    <owl:NamedIndividual rdf:about="http://example.org/state_30202">
        <rdf:type rdf:resource="&obo;CDAO_0000045"/>
        <rdfs:label>0.9-1.0</rdfs:label>
        <mx-database:has_mx_id rdf:datatype="&xsd;integer">30202</mx-database:has_mx_id>
    </owl:NamedIndividual>
    


    <!-- http://example.org/state_30203 -->

    <owl:NamedIndividual rdf:about="http://example.org/state_30203">
        <rdf:type rdf:resource="&obo;CDAO_0000045"/>
        <rdfs:label>1.0</rdfs:label>
        <mx-database:has_mx_id rdf:datatype="&xsd;integer">30203</mx-database:has_mx_id>
    </owl:NamedIndividual>
    


    <!-- http://example.org/state_30204 -->

    <owl:NamedIndividual rdf:about="http://example.org/state_30204">
        <rdf:type rdf:resource="&obo;CDAO_0000045"/>
        <rdfs:label>1.0-1.1</rdfs:label>
        <mx-database:has_mx_id rdf:datatype="&xsd;integer">30204</mx-database:has_mx_id>
    </owl:NamedIndividual>
    


    <!-- http://example.org/state_30205 -->

    <owl:NamedIndividual rdf:about="http://example.org/state_30205">
        <rdf:type rdf:resource="&obo;CDAO_0000045"/>
        <rdfs:label>0.9</rdfs:label>
        <mx-database:has_mx_id rdf:datatype="&xsd;integer">30205</mx-database:has_mx_id>
    </owl:NamedIndividual>
    


    <!-- http://example.org/state_30206 -->

    <owl:NamedIndividual rdf:about="http://example.org/state_30206">
        <rdf:type rdf:resource="&obo;CDAO_0000045"/>
        <rdfs:label>1.4</rdfs:label>
        <mx-database:has_mx_id rdf:datatype="&xsd;integer">30206</mx-database:has_mx_id>
    </owl:NamedIndividual>
    


    <!-- http://example.org/state_30207 -->

    <owl:NamedIndividual rdf:about="http://example.org/state_30207">
        <rdf:type rdf:resource="&obo;CDAO_0000045"/>
        <rdfs:label>0.9</rdfs:label>
        <mx-database:has_mx_id rdf:datatype="&xsd;integer">30207</mx-database:has_mx_id>
    </owl:NamedIndividual>
    


    <!-- http://example.org/state_30208 -->

    <owl:NamedIndividual rdf:about="http://example.org/state_30208">
        <rdf:type rdf:resource="&obo;CDAO_0000045"/>
        <rdfs:label>0.8-0.9</rdfs:label>
        <mx-database:has_mx_id rdf:datatype="&xsd;integer">30208</mx-database:has_mx_id>
    </owl:NamedIndividual>
    


    <!-- http://example.org/state_30209 -->

    <owl:NamedIndividual rdf:about="http://example.org/state_30209">
        <rdf:type rdf:resource="&obo;CDAO_0000045"/>
        <rdfs:label>0.7</rdfs:label>
        <mx-database:has_mx_id rdf:datatype="&xsd;integer">30209</mx-database:has_mx_id>
    </owl:NamedIndividual>
    


    <!-- http://example.org/state_30212 -->

    <owl:NamedIndividual rdf:about="http://example.org/state_30212">
        <rdf:type rdf:resource="&obo;CDAO_0000045"/>
        <rdfs:label>absent</rdfs:label>
        <mx-database:has_mx_id rdf:datatype="&xsd;integer">30212</mx-database:has_mx_id>
    </owl:NamedIndividual>
    


    <!-- http://example.org/state_30214 -->

    <owl:NamedIndividual rdf:about="http://example.org/state_30214">
        <rdf:type rdf:resource="&obo;CDAO_0000045"/>
        <rdfs:label>present</rdfs:label>
        <mx-database:has_mx_id rdf:datatype="&xsd;integer">30214</mx-database:has_mx_id>
    </owl:NamedIndividual>
    


    <!-- http://example.org/state_30215 -->

    <owl:NamedIndividual rdf:about="http://example.org/state_30215">
        <rdf:type rdf:resource="&obo;CDAO_0000045"/>
        <rdfs:label>Enlarged, about half as wide as the genitalia, and strongly sclerotized</rdfs:label>
        <mx-database:has_mx_id rdf:datatype="&xsd;integer">30215</mx-database:has_mx_id>
    </owl:NamedIndividual>
    


    <!-- http://example.org/state_3842 -->

    <owl:NamedIndividual rdf:about="http://example.org/state_3842">
        <rdf:type rdf:resource="&obo;CDAO_0000045"/>
        <rdfs:label>present </rdfs:label>
        <mx-database:has_mx_id rdf:datatype="&xsd;integer">3842</mx-database:has_mx_id>
    </owl:NamedIndividual>
    


    <!-- http://example.org/state_3843 -->

    <owl:NamedIndividual rdf:about="http://example.org/state_3843">
        <rdf:type rdf:resource="&obo;CDAO_0000045"/>
        <rdfs:label>absent</rdfs:label>
        <mx-database:has_mx_id rdf:datatype="&xsd;integer">3843</mx-database:has_mx_id>
    </owl:NamedIndividual>
    


    <!-- http://example.org/state_6423 -->

    <owl:NamedIndividual rdf:about="http://example.org/state_6423">
        <rdf:type rdf:resource="&obo;CDAO_0000045"/>
        <rdfs:label>absent</rdfs:label>
        <mx-database:has_mx_id rdf:datatype="&xsd;integer">6423</mx-database:has_mx_id>
    </owl:NamedIndividual>
    


    <!-- http://example.org/state_6425 -->

    <owl:NamedIndividual rdf:about="http://example.org/state_6425">
        <rdf:type rdf:resource="&obo;CDAO_0000045"/>
        <rdfs:label>present</rdfs:label>
        <mx-database:has_mx_id rdf:datatype="&xsd;integer">6425</mx-database:has_mx_id>
    </owl:NamedIndividual>
    


    <!-- http://example.org/state_6466 -->

    <owl:NamedIndividual rdf:about="http://example.org/state_6466">
        <rdf:type rdf:resource="&obo;CDAO_0000045"/>
        <rdfs:label>present</rdfs:label>
        <mx-database:has_mx_id rdf:datatype="&xsd;integer">6466</mx-database:has_mx_id>
    </owl:NamedIndividual>
    


    <!-- http://example.org/state_6467 -->

    <owl:NamedIndividual rdf:about="http://example.org/state_6467">
        <rdf:type rdf:resource="&obo;CDAO_0000045"/>
        <rdfs:label>absent</rdfs:label>
        <mx-database:has_mx_id rdf:datatype="&xsd;integer">6467</mx-database:has_mx_id>
    </owl:NamedIndividual>
    


    <!-- http://example.org/state_6526 -->

    <owl:NamedIndividual rdf:about="http://example.org/state_6526">
        <rdf:type rdf:resource="&obo;CDAO_0000045"/>
        <rdfs:label>one</rdfs:label>
        <mx-database:has_mx_id rdf:datatype="&xsd;integer">6526</mx-database:has_mx_id>
    </owl:NamedIndividual>
    


    <!-- http://example.org/state_6527 -->

    <owl:NamedIndividual rdf:about="http://example.org/state_6527">
        <rdf:type rdf:resource="&obo;CDAO_0000045"/>
        <rdfs:label>two</rdfs:label>
        <mx-database:has_mx_id rdf:datatype="&xsd;integer">6527</mx-database:has_mx_id>
    </owl:NamedIndividual>
    


    <!-- http://example.org/state_6528 -->

    <owl:NamedIndividual rdf:about="http://example.org/state_6528">
        <rdf:type rdf:resource="&obo;CDAO_0000045"/>
        <rdfs:label>more than two</rdfs:label>
        <mx-database:has_mx_id rdf:datatype="&xsd;integer">6528</mx-database:has_mx_id>
    </owl:NamedIndividual>
    


    <!-- http://example.org/state_6529 -->

    <owl:NamedIndividual rdf:about="http://example.org/state_6529">
        <rdf:type rdf:resource="&obo;CDAO_0000045"/>
        <rdfs:label>absent</rdfs:label>
        <mx-database:has_mx_id rdf:datatype="&xsd;integer">6529</mx-database:has_mx_id>
    </owl:NamedIndividual>
    


    <!-- http://example.org/state_6530 -->

    <owl:NamedIndividual rdf:about="http://example.org/state_6530">
        <rdf:type rdf:resource="&obo;CDAO_0000045"/>
        <rdfs:label>present</rdfs:label>
        <mx-database:has_mx_id rdf:datatype="&xsd;integer">6530</mx-database:has_mx_id>
    </owl:NamedIndividual>
    


    <!-- http://example.org/state_6549 -->

    <owl:NamedIndividual rdf:about="http://example.org/state_6549">
        <rdf:type rdf:resource="&obo;CDAO_0000045"/>
        <rdfs:label>absent</rdfs:label>
        <mx-database:has_mx_id rdf:datatype="&xsd;integer">6549</mx-database:has_mx_id>
    </owl:NamedIndividual>
    


    <!-- http://example.org/state_6550 -->

    <owl:NamedIndividual rdf:about="http://example.org/state_6550">
        <rdf:type rdf:resource="&obo;CDAO_0000045"/>
        <rdfs:label>present</rdfs:label>
        <mx-database:has_mx_id rdf:datatype="&xsd;integer">6550</mx-database:has_mx_id>
    </owl:NamedIndividual>
    


    <!-- http://example.org/state_6831 -->

    <owl:NamedIndividual rdf:about="http://example.org/state_6831">
        <rdf:type rdf:resource="&obo;CDAO_0000045"/>
        <rdfs:label>more than 4/5</rdfs:label>
        <mx-database:has_mx_id rdf:datatype="&xsd;integer">6831</mx-database:has_mx_id>
    </owl:NamedIndividual>
    


    <!-- http://example.org/state_6832 -->

    <owl:NamedIndividual rdf:about="http://example.org/state_6832">
        <rdf:type rdf:resource="&obo;CDAO_0000045"/>
        <rdfs:label>less than 1/2</rdfs:label>
        <mx-database:has_mx_id rdf:datatype="&xsd;integer">6832</mx-database:has_mx_id>
    </owl:NamedIndividual>
    


    <!-- http://example.org/state_6952 -->

    <owl:NamedIndividual rdf:about="http://example.org/state_6952">
        <rdf:type rdf:resource="&obo;CDAO_0000045"/>
        <rdfs:label>with deep concavity medially</rdfs:label>
        <mx-database:has_mx_id rdf:datatype="&xsd;integer">6952</mx-database:has_mx_id>
    </owl:NamedIndividual>
    


    <!-- http://example.org/state_6953 -->

    <owl:NamedIndividual rdf:about="http://example.org/state_6953">
        <rdf:type rdf:resource="&obo;CDAO_0000045"/>
        <rdfs:label>convex medially</rdfs:label>
        <mx-database:has_mx_id rdf:datatype="&xsd;integer">6953</mx-database:has_mx_id>
    </owl:NamedIndividual>
    


    <!-- http://example.org/state_6957 -->

    <owl:NamedIndividual rdf:about="http://example.org/state_6957">
        <rdf:type rdf:resource="&obo;CDAO_0000045"/>
        <rdfs:label>straight or slightly concave</rdfs:label>
        <mx-database:has_mx_id rdf:datatype="&xsd;integer">6957</mx-database:has_mx_id>
    </owl:NamedIndividual>
    


    <!-- http://example.org/state_6959 -->

    <owl:NamedIndividual rdf:about="http://example.org/state_6959">
        <rdf:type rdf:resource="&obo;CDAO_0000045"/>
        <rdfs:label>more than 4/5 fused medially</rdfs:label>
        <mx-database:has_mx_id rdf:datatype="&xsd;integer">6959</mx-database:has_mx_id>
    </owl:NamedIndividual>
    


    <!-- http://example.org/state_6963 -->

    <owl:NamedIndividual rdf:about="http://example.org/state_6963">
        <rdf:type rdf:resource="&obo;CDAO_0000045"/>
        <rdfs:label>cylindric</rdfs:label>
        <mx-database:has_mx_id rdf:datatype="&xsd;integer">6963</mx-database:has_mx_id>
    </owl:NamedIndividual>
    


    <!-- http://example.org/state_6964 -->

    <owl:NamedIndividual rdf:about="http://example.org/state_6964">
        <rdf:type rdf:resource="&obo;CDAO_0000045"/>
        <rdfs:label>trapesoid</rdfs:label>
        <mx-database:has_mx_id rdf:datatype="&xsd;integer">6964</mx-database:has_mx_id>
    </owl:NamedIndividual>
    


    <!-- http://example.org/state_6965 -->

    <owl:NamedIndividual rdf:about="http://example.org/state_6965">
        <rdf:type rdf:resource="&obo;CDAO_0000045"/>
        <rdfs:label>toothed</rdfs:label>
        <mx-database:has_mx_id rdf:datatype="&xsd;integer">6965</mx-database:has_mx_id>
    </owl:NamedIndividual>
    


    <!-- http://example.org/state_6966 -->

    <owl:NamedIndividual rdf:about="http://example.org/state_6966">
        <rdf:type rdf:resource="&obo;CDAO_0000045"/>
        <rdfs:label>branched</rdfs:label>
        <mx-database:has_mx_id rdf:datatype="&xsd;integer">6966</mx-database:has_mx_id>
    </owl:NamedIndividual>
    


    <!-- http://example.org/state_7259 -->

    <owl:NamedIndividual rdf:about="http://example.org/state_7259">
        <rdf:type rdf:resource="&obo;CDAO_0000045"/>
        <rdfs:label>blunt</rdfs:label>
        <mx-database:has_mx_id rdf:datatype="&xsd;integer">7259</mx-database:has_mx_id>
    </owl:NamedIndividual>
    


    <!-- http://example.org/state_7260 -->

    <owl:NamedIndividual rdf:about="http://example.org/state_7260">
        <rdf:type rdf:resource="&obo;CDAO_0000045"/>
        <rdfs:label>acute</rdfs:label>
        <mx-database:has_mx_id rdf:datatype="&xsd;integer">7260</mx-database:has_mx_id>
    </owl:NamedIndividual>
    


    <!-- http://example.org/state_7371 -->

    <owl:NamedIndividual rdf:about="http://example.org/state_7371">
        <rdf:type rdf:resource="&obo;CDAO_0000045"/>
        <rdfs:label>absent</rdfs:label>
        <mx-database:has_mx_id rdf:datatype="&xsd;integer">7371</mx-database:has_mx_id>
    </owl:NamedIndividual>
    


    <!-- http://example.org/state_7372 -->

    <owl:NamedIndividual rdf:about="http://example.org/state_7372">
        <rdf:type rdf:resource="&obo;CDAO_0000045"/>
        <rdfs:label>present</rdfs:label>
        <mx-database:has_mx_id rdf:datatype="&xsd;integer">7372</mx-database:has_mx_id>
    </owl:NamedIndividual>
    


    <!-- http://example.org/state_7377 -->

    <owl:NamedIndividual rdf:about="http://example.org/state_7377">
        <rdf:type rdf:resource="&obo;CDAO_0000045"/>
        <rdfs:label>occipital carina is short, not extending ventrally to the oral foramen, and the preoccipital carina is absent</rdfs:label>
        <mx-database:has_mx_id rdf:datatype="&xsd;integer">7377</mx-database:has_mx_id>
    </owl:NamedIndividual>
    


    <!-- http://example.org/state_7378 -->

    <owl:NamedIndividual rdf:about="http://example.org/state_7378">
        <rdf:type rdf:resource="&obo;CDAO_0000045"/>
        <rdfs:label>the occipital carina is short, interrupted laterally of the occipital foramen, whereas the preoccipital carina extends ventrally to the oral foramen</rdfs:label>
        <mx-database:has_mx_id rdf:datatype="&xsd;integer">7378</mx-database:has_mx_id>
    </owl:NamedIndividual>
    


    <!-- http://example.org/state_7621 -->

    <owl:NamedIndividual rdf:about="http://example.org/state_7621">
        <rdf:type rdf:resource="&obo;CDAO_0000045"/>
        <rdfs:label>adjacent to transscutal articulation</rdfs:label>
        <mx-database:has_mx_id rdf:datatype="&xsd;integer">7621</mx-database:has_mx_id>
    </owl:NamedIndividual>
    


    <!-- http://example.org/state_7622 -->

    <owl:NamedIndividual rdf:about="http://example.org/state_7622">
        <rdf:type rdf:resource="&obo;CDAO_0000045"/>
        <rdfs:label>anterior to transverse midline of mesoscutum</rdfs:label>
        <mx-database:has_mx_id rdf:datatype="&xsd;integer">7622</mx-database:has_mx_id>
    </owl:NamedIndividual>
    


    <!-- http://example.org/state_7625 -->

    <owl:NamedIndividual rdf:about="http://example.org/state_7625">
        <rdf:type rdf:resource="&obo;CDAO_0000045"/>
        <rdfs:label>present</rdfs:label>
        <mx-database:has_mx_id rdf:datatype="&xsd;integer">7625</mx-database:has_mx_id>
    </owl:NamedIndividual>
    


    <!-- http://example.org/state_7626 -->

    <owl:NamedIndividual rdf:about="http://example.org/state_7626">
        <rdf:type rdf:resource="&obo;CDAO_0000045"/>
        <rdfs:label>absent</rdfs:label>
        <mx-database:has_mx_id rdf:datatype="&xsd;integer">7626</mx-database:has_mx_id>
    </owl:NamedIndividual>
    


    <!-- http://example.org/state_7642 -->

    <owl:NamedIndividual rdf:about="http://example.org/state_7642">
        <rdf:type rdf:resource="&obo;CDAO_0000045"/>
        <rdfs:label>the preoccipital carina is absent from the vertex, but a carina, that is continuous with the anterior margin of the preoccipital lunula, extends ventrally to the oral foramen</rdfs:label>
        <mx-database:has_mx_id rdf:datatype="&xsd;integer">7642</mx-database:has_mx_id>
    </owl:NamedIndividual>
    


    <!-- http://example.org/state_7650 -->

    <owl:NamedIndividual rdf:about="http://example.org/state_7650">
        <rdf:type rdf:resource="&obo;CDAO_0000045"/>
        <rdfs:label>absent</rdfs:label>
        <mx-database:has_mx_id rdf:datatype="&xsd;integer">7650</mx-database:has_mx_id>
    </owl:NamedIndividual>
    


    <!-- http://example.org/state_7651 -->

    <owl:NamedIndividual rdf:about="http://example.org/state_7651">
        <rdf:type rdf:resource="&obo;CDAO_0000045"/>
        <rdfs:label>interupted medially</rdfs:label>
        <mx-database:has_mx_id rdf:datatype="&xsd;integer">7651</mx-database:has_mx_id>
    </owl:NamedIndividual>
    


    <!-- http://example.org/state_7655 -->

    <owl:NamedIndividual rdf:about="http://example.org/state_7655">
        <rdf:type rdf:resource="&obo;CDAO_0000045"/>
        <rdfs:label>present only medially</rdfs:label>
        <mx-database:has_mx_id rdf:datatype="&xsd;integer">7655</mx-database:has_mx_id>
    </owl:NamedIndividual>
    


    <!-- http://example.org/state_7656 -->

    <owl:NamedIndividual rdf:about="http://example.org/state_7656">
        <rdf:type rdf:resource="&obo;CDAO_0000045"/>
        <rdfs:label>present only laterally</rdfs:label>
        <mx-database:has_mx_id rdf:datatype="&xsd;integer">7656</mx-database:has_mx_id>
    </owl:NamedIndividual>
    


    <!-- http://example.org/state_7657 -->

    <owl:NamedIndividual rdf:about="http://example.org/state_7657">
        <rdf:type rdf:resource="&obo;CDAO_0000045"/>
        <rdfs:label>complete</rdfs:label>
        <mx-database:has_mx_id rdf:datatype="&xsd;integer">7657</mx-database:has_mx_id>
    </owl:NamedIndividual>
    


    <!-- http://example.org/state_7666 -->

    <owl:NamedIndividual rdf:about="http://example.org/state_7666">
        <rdf:type rdf:resource="&obo;CDAO_0000045"/>
        <rdfs:label>present dorsally</rdfs:label>
        <mx-database:has_mx_id rdf:datatype="&xsd;integer">7666</mx-database:has_mx_id>
    </owl:NamedIndividual>
    


    <!-- http://example.org/state_7672 -->

    <owl:NamedIndividual rdf:about="http://example.org/state_7672">
        <rdf:type rdf:resource="&obo;CDAO_0000045"/>
        <rdfs:label>absent</rdfs:label>
        <mx-database:has_mx_id rdf:datatype="&xsd;integer">7672</mx-database:has_mx_id>
    </owl:NamedIndividual>
    


    <!-- http://example.org/state_7673 -->

    <owl:NamedIndividual rdf:about="http://example.org/state_7673">
        <rdf:type rdf:resource="&obo;CDAO_0000045"/>
        <rdfs:label>present</rdfs:label>
        <mx-database:has_mx_id rdf:datatype="&xsd;integer">7673</mx-database:has_mx_id>
    </owl:NamedIndividual>
    


    <!-- http://example.org/state_7679 -->

    <owl:NamedIndividual rdf:about="http://example.org/state_7679">
        <rdf:type rdf:resource="&obo;CDAO_0000045"/>
        <rdfs:label>anterior discrimenal pit present; epicnemial carina curved</rdfs:label>
        <mx-database:has_mx_id rdf:datatype="&xsd;integer">7679</mx-database:has_mx_id>
    </owl:NamedIndividual>
    


    <!-- http://example.org/state_7680 -->

    <owl:NamedIndividual rdf:about="http://example.org/state_7680">
        <rdf:type rdf:resource="&obo;CDAO_0000045"/>
        <rdfs:label>anterior discrimenal pit absent; epicnemial carina curved</rdfs:label>
        <mx-database:has_mx_id rdf:datatype="&xsd;integer">7680</mx-database:has_mx_id>
    </owl:NamedIndividual>
    


    <!-- http://example.org/state_7681 -->

    <owl:NamedIndividual rdf:about="http://example.org/state_7681">
        <rdf:type rdf:resource="&obo;CDAO_0000045"/>
        <rdfs:label>elongate, more than 2x as long as wide</rdfs:label>
        <mx-database:has_mx_id rdf:datatype="&xsd;integer">7681</mx-database:has_mx_id>
    </owl:NamedIndividual>
    


    <!-- http://example.org/state_7682 -->

    <owl:NamedIndividual rdf:about="http://example.org/state_7682">
        <rdf:type rdf:resource="&obo;CDAO_0000045"/>
        <rdfs:label>short, 1-1.4 times as long as wide</rdfs:label>
        <mx-database:has_mx_id rdf:datatype="&xsd;integer">7682</mx-database:has_mx_id>
    </owl:NamedIndividual>
    


    <!-- http://example.org/state_7684 -->

    <owl:NamedIndividual rdf:about="http://example.org/state_7684">
        <rdf:type rdf:resource="&obo;CDAO_0000045"/>
        <rdfs:label>the occipital carina extends ventrally to the oral foramen with the preoccipital carina present on the vertex, but not extendinig ventrally along the gena</rdfs:label>
        <mx-database:has_mx_id rdf:datatype="&xsd;integer">7684</mx-database:has_mx_id>
    </owl:NamedIndividual>
    


    <!-- http://example.org/state_7685 -->

    <owl:NamedIndividual rdf:about="http://example.org/state_7685">
        <rdf:type rdf:resource="&obo;CDAO_0000045"/>
        <rdfs:label>no external corresponding structure present</rdfs:label>
        <mx-database:has_mx_id rdf:datatype="&xsd;integer">7685</mx-database:has_mx_id>
    </owl:NamedIndividual>
    


    <!-- http://example.org/state_7686 -->

    <owl:NamedIndividual rdf:about="http://example.org/state_7686">
        <rdf:type rdf:resource="&obo;CDAO_0000045"/>
        <rdfs:label>facial pit present</rdfs:label>
        <mx-database:has_mx_id rdf:datatype="&xsd;integer">7686</mx-database:has_mx_id>
    </owl:NamedIndividual>
    


    <!-- http://example.org/state_7687 -->

    <owl:NamedIndividual rdf:about="http://example.org/state_7687">
        <rdf:type rdf:resource="&obo;CDAO_0000045"/>
        <rdfs:label>fovea not extended ventrally to the dorsal margin of antennal scrobe</rdfs:label>
        <mx-database:has_mx_id rdf:datatype="&xsd;integer">7687</mx-database:has_mx_id>
    </owl:NamedIndividual>
    


    <!-- http://example.org/state_7688 -->

    <owl:NamedIndividual rdf:about="http://example.org/state_7688">
        <rdf:type rdf:resource="&obo;CDAO_0000045"/>
        <rdfs:label>fovea extended ventrally into facial sulcus, reaching dorsal margin of frontal scrobe</rdfs:label>
        <mx-database:has_mx_id rdf:datatype="&xsd;integer">7688</mx-database:has_mx_id>
    </owl:NamedIndividual>
    


    <!-- http://example.org/state_7702 -->

    <owl:NamedIndividual rdf:about="http://example.org/state_7702">
        <rdf:type rdf:resource="&obo;CDAO_0000045"/>
        <rdfs:label>the preoccipital carina is absent and the occipital carina extends ventrally to the oral foramen</rdfs:label>
        <mx-database:has_mx_id rdf:datatype="&xsd;integer">7702</mx-database:has_mx_id>
    </owl:NamedIndividual>
    


    <!-- http://example.org/state_7717 -->

    <owl:NamedIndividual rdf:about="http://example.org/state_7717">
        <rdf:type rdf:resource="&obo;CDAO_0000045"/>
        <rdfs:label>anterior discrimenal pit absent; epicnemial carina straight</rdfs:label>
        <mx-database:has_mx_id rdf:datatype="&xsd;integer">7717</mx-database:has_mx_id>
    </owl:NamedIndividual>
    


    <!-- http://example.org/state_7727 -->

    <owl:NamedIndividual rdf:about="http://example.org/state_7727">
        <rdf:type rdf:resource="&obo;CDAO_0000045"/>
        <rdfs:label>concave with median projection</rdfs:label>
        <mx-database:has_mx_id rdf:datatype="&xsd;integer">7727</mx-database:has_mx_id>
    </owl:NamedIndividual>
    


    <!-- http://example.org/state_7760 -->

    <owl:NamedIndividual rdf:about="http://example.org/state_7760">
        <rdf:type rdf:resource="&obo;CDAO_0000045"/>
        <rdfs:label>absent</rdfs:label>
        <mx-database:has_mx_id rdf:datatype="&xsd;integer">7760</mx-database:has_mx_id>
    </owl:NamedIndividual>
    


    <!-- http://example.org/state_7761 -->

    <owl:NamedIndividual rdf:about="http://example.org/state_7761">
        <rdf:type rdf:resource="&obo;CDAO_0000045"/>
        <rdfs:label>present</rdfs:label>
        <mx-database:has_mx_id rdf:datatype="&xsd;integer">7761</mx-database:has_mx_id>
    </owl:NamedIndividual>
    


    <!-- http://example.org/state_7888 -->

    <owl:NamedIndividual rdf:about="http://example.org/state_7888">
        <rdf:type rdf:resource="&obo;CDAO_0000045"/>
        <rdfs:label>adjacent </rdfs:label>
        <mx-database:has_mx_id rdf:datatype="&xsd;integer">7888</mx-database:has_mx_id>
    </owl:NamedIndividual>
    


    <!-- http://example.org/state_7889 -->

    <owl:NamedIndividual rdf:about="http://example.org/state_7889">
        <rdf:type rdf:resource="&obo;CDAO_0000045"/>
        <rdfs:label>not adjacent</rdfs:label>
        <mx-database:has_mx_id rdf:datatype="&xsd;integer">7889</mx-database:has_mx_id>
    </owl:NamedIndividual>
    


    <!-- http://example.org/state_7951 -->

    <owl:NamedIndividual rdf:about="http://example.org/state_7951">
        <rdf:type rdf:resource="&obo;CDAO_0000045"/>
        <rdfs:label>present</rdfs:label>
        <mx-database:has_mx_id rdf:datatype="&xsd;integer">7951</mx-database:has_mx_id>
    </owl:NamedIndividual>
    


    <!-- http://example.org/state_7952 -->

    <owl:NamedIndividual rdf:about="http://example.org/state_7952">
        <rdf:type rdf:resource="&obo;CDAO_0000045"/>
        <rdfs:label>absent medially</rdfs:label>
        <mx-database:has_mx_id rdf:datatype="&xsd;integer">7952</mx-database:has_mx_id>
    </owl:NamedIndividual>
    


    <!-- http://example.org/state_8209 -->

    <owl:NamedIndividual rdf:about="http://example.org/state_8209">
        <rdf:type rdf:resource="&obo;CDAO_0000045"/>
        <rdfs:label>adjacent medially</rdfs:label>
        <mx-database:has_mx_id rdf:datatype="&xsd;integer">8209</mx-database:has_mx_id>
    </owl:NamedIndividual>
    


    <!-- http://example.org/state_8210 -->

    <owl:NamedIndividual rdf:about="http://example.org/state_8210">
        <rdf:type rdf:resource="&obo;CDAO_0000045"/>
        <rdfs:label>adjacent sublaterally</rdfs:label>
        <mx-database:has_mx_id rdf:datatype="&xsd;integer">8210</mx-database:has_mx_id>
    </owl:NamedIndividual>
    


    <!-- http://example.org/state_8265 -->

    <owl:NamedIndividual rdf:about="http://example.org/state_8265">
        <rdf:type rdf:resource="&obo;CDAO_0000045"/>
        <rdfs:label>inverted &quot;V&quot; (left and right lateral propodeal carinae are adjacent medially at their intersection with antecostal sulcus of the first abdominal tergum)</rdfs:label>
        <mx-database:has_mx_id rdf:datatype="&xsd;integer">8265</mx-database:has_mx_id>
    </owl:NamedIndividual>
    


    <!-- http://example.org/state_8266 -->

    <owl:NamedIndividual rdf:about="http://example.org/state_8266">
        <rdf:type rdf:resource="&obo;CDAO_0000045"/>
        <rdfs:label>inverted &quot;Y&quot; (left and right lateral propodeal are adjacent medially posterior to antecostal sulcus of the first abdominal tergum, and connected to the antecostal sulcus by a median carina representing the median branch of the inverted &quot;Y&quot;)</rdfs:label>
        <mx-database:has_mx_id rdf:datatype="&xsd;integer">8266</mx-database:has_mx_id>
    </owl:NamedIndividual>
    


    <!-- http://example.org/state_8268 -->

    <owl:NamedIndividual rdf:about="http://example.org/state_8268">
        <rdf:type rdf:resource="&obo;CDAO_0000045"/>
        <rdfs:label>present</rdfs:label>
        <mx-database:has_mx_id rdf:datatype="&xsd;integer">8268</mx-database:has_mx_id>
    </owl:NamedIndividual>
    


    <!-- http://example.org/state_8269 -->

    <owl:NamedIndividual rdf:about="http://example.org/state_8269">
        <rdf:type rdf:resource="&obo;CDAO_0000045"/>
        <rdfs:label>absent</rdfs:label>
        <mx-database:has_mx_id rdf:datatype="&xsd;integer">8269</mx-database:has_mx_id>
    </owl:NamedIndividual>
    


    <!-- http://example.org/state_8274 -->

    <owl:NamedIndividual rdf:about="http://example.org/state_8274">
        <rdf:type rdf:resource="&obo;CDAO_0000045"/>
        <rdfs:label>absent</rdfs:label>
        <mx-database:has_mx_id rdf:datatype="&xsd;integer">8274</mx-database:has_mx_id>
    </owl:NamedIndividual>
    


    <!-- http://example.org/state_8275 -->

    <owl:NamedIndividual rdf:about="http://example.org/state_8275">
        <rdf:type rdf:resource="&obo;CDAO_0000045"/>
        <rdfs:label>present</rdfs:label>
        <mx-database:has_mx_id rdf:datatype="&xsd;integer">8275</mx-database:has_mx_id>
    </owl:NamedIndividual>
    


    <!-- http://example.org/state_8279 -->

    <owl:NamedIndividual rdf:about="http://example.org/state_8279">
        <rdf:type rdf:resource="&obo;CDAO_0000045"/>
        <rdfs:label>not extending ventrally of pleural pit line</rdfs:label>
        <mx-database:has_mx_id rdf:datatype="&xsd;integer">8279</mx-database:has_mx_id>
    </owl:NamedIndividual>
    


    <!-- http://example.org/state_8280 -->

    <owl:NamedIndividual rdf:about="http://example.org/state_8280">
        <rdf:type rdf:resource="&obo;CDAO_0000045"/>
        <rdfs:label>extending ventrally of pleural pit line</rdfs:label>
        <mx-database:has_mx_id rdf:datatype="&xsd;integer">8280</mx-database:has_mx_id>
    </owl:NamedIndividual>
    


    <!-- http://example.org/state_8294 -->

    <owl:NamedIndividual rdf:about="http://example.org/state_8294">
        <rdf:type rdf:resource="&obo;CDAO_0000045"/>
        <rdfs:label>shorter</rdfs:label>
        <mx-database:has_mx_id rdf:datatype="&xsd;integer">8294</mx-database:has_mx_id>
    </owl:NamedIndividual>
    


    <!-- http://example.org/state_8295 -->

    <owl:NamedIndividual rdf:about="http://example.org/state_8295">
        <rdf:type rdf:resource="&obo;CDAO_0000045"/>
        <rdfs:label>longer or equal</rdfs:label>
        <mx-database:has_mx_id rdf:datatype="&xsd;integer">8295</mx-database:has_mx_id>
    </owl:NamedIndividual>
    


    <!-- http://example.org/state_8298 -->

    <owl:NamedIndividual rdf:about="http://example.org/state_8298">
        <rdf:type rdf:resource="&obo;CDAO_0000045"/>
        <rdfs:label>absent</rdfs:label>
        <mx-database:has_mx_id rdf:datatype="&xsd;integer">8298</mx-database:has_mx_id>
    </owl:NamedIndividual>
    


    <!-- http://example.org/state_8299 -->

    <owl:NamedIndividual rdf:about="http://example.org/state_8299">
        <rdf:type rdf:resource="&obo;CDAO_0000045"/>
        <rdfs:label>present</rdfs:label>
        <mx-database:has_mx_id rdf:datatype="&xsd;integer">8299</mx-database:has_mx_id>
    </owl:NamedIndividual>
    


    <!-- http://example.org/state_8300 -->

    <owl:NamedIndividual rdf:about="http://example.org/state_8300">
        <rdf:type rdf:resource="&obo;CDAO_0000045"/>
        <rdfs:label>present</rdfs:label>
        <mx-database:has_mx_id rdf:datatype="&xsd;integer">8300</mx-database:has_mx_id>
    </owl:NamedIndividual>
    


    <!-- http://example.org/state_8301 -->

    <owl:NamedIndividual rdf:about="http://example.org/state_8301">
        <rdf:type rdf:resource="&obo;CDAO_0000045"/>
        <rdfs:label>absent</rdfs:label>
        <mx-database:has_mx_id rdf:datatype="&xsd;integer">8301</mx-database:has_mx_id>
    </owl:NamedIndividual>
    


    <!-- http://example.org/state_8304 -->

    <owl:NamedIndividual rdf:about="http://example.org/state_8304">
        <rdf:type rdf:resource="&obo;CDAO_0000045"/>
        <rdfs:label>present</rdfs:label>
        <mx-database:has_mx_id rdf:datatype="&xsd;integer">8304</mx-database:has_mx_id>
    </owl:NamedIndividual>
    


    <!-- http://example.org/state_8305 -->

    <owl:NamedIndividual rdf:about="http://example.org/state_8305">
        <rdf:type rdf:resource="&obo;CDAO_0000045"/>
        <rdfs:label>absent</rdfs:label>
        <mx-database:has_mx_id rdf:datatype="&xsd;integer">8305</mx-database:has_mx_id>
    </owl:NamedIndividual>
    


    <!-- http://example.org/state_8308 -->

    <owl:NamedIndividual rdf:about="http://example.org/state_8308">
        <rdf:type rdf:resource="&obo;CDAO_0000045"/>
        <rdfs:label>triangular</rdfs:label>
        <mx-database:has_mx_id rdf:datatype="&xsd;integer">8308</mx-database:has_mx_id>
    </owl:NamedIndividual>
    


    <!-- http://example.org/state_8309 -->

    <owl:NamedIndividual rdf:about="http://example.org/state_8309">
        <rdf:type rdf:resource="&obo;CDAO_0000045"/>
        <rdfs:label>trapezoid</rdfs:label>
        <mx-database:has_mx_id rdf:datatype="&xsd;integer">8309</mx-database:has_mx_id>
    </owl:NamedIndividual>
    


    <!-- http://example.org/state_8416 -->

    <owl:NamedIndividual rdf:about="http://example.org/state_8416">
        <rdf:type rdf:resource="&obo;CDAO_0000045"/>
        <rdfs:label>facial sulcus reaching ventrally facial pit</rdfs:label>
        <mx-database:has_mx_id rdf:datatype="&xsd;integer">8416</mx-database:has_mx_id>
    </owl:NamedIndividual>
    


    <!-- http://example.org/state_8442 -->

    <owl:NamedIndividual rdf:about="http://example.org/state_8442">
        <rdf:type rdf:resource="&obo;CDAO_0000045"/>
        <rdfs:label>facial process present</rdfs:label>
        <mx-database:has_mx_id rdf:datatype="&xsd;integer">8442</mx-database:has_mx_id>
    </owl:NamedIndividual>
    


    <!-- http://example.org/state_8506 -->

    <owl:NamedIndividual rdf:about="http://example.org/state_8506">
        <rdf:type rdf:resource="&obo;CDAO_0000045"/>
        <rdfs:label>as wide as distal trachea</rdfs:label>
        <mx-database:has_mx_id rdf:datatype="&xsd;integer">8506</mx-database:has_mx_id>
    </owl:NamedIndividual>
    


    <!-- http://example.org/state_8507 -->

    <owl:NamedIndividual rdf:about="http://example.org/state_8507">
        <rdf:type rdf:resource="&obo;CDAO_0000045"/>
        <rdfs:label>enlarged, distinctly wider than distal trachea</rdfs:label>
        <mx-database:has_mx_id rdf:datatype="&xsd;integer">8507</mx-database:has_mx_id>
    </owl:NamedIndividual>
    


    <!-- http://example.org/state_8774 -->

    <owl:NamedIndividual rdf:about="http://example.org/state_8774">
        <rdf:type rdf:resource="&obo;CDAO_0000045"/>
        <rdfs:label>3</rdfs:label>
        <mx-database:has_mx_id rdf:datatype="&xsd;integer">8774</mx-database:has_mx_id>
    </owl:NamedIndividual>
    


    <!-- http://example.org/state_8775 -->

    <owl:NamedIndividual rdf:about="http://example.org/state_8775">
        <rdf:type rdf:resource="&obo;CDAO_0000045"/>
        <rdfs:label>4</rdfs:label>
        <mx-database:has_mx_id rdf:datatype="&xsd;integer">8775</mx-database:has_mx_id>
    </owl:NamedIndividual>
    


    <!-- http://example.org/state_8836 -->

    <owl:NamedIndividual rdf:about="http://example.org/state_8836">
        <rdf:type rdf:resource="&obo;CDAO_0000045"/>
        <rdfs:label>occipital carina complete, preoccipital carina absent from the vertex</rdfs:label>
        <mx-database:has_mx_id rdf:datatype="&xsd;integer">8836</mx-database:has_mx_id>
    </owl:NamedIndividual>
    


    <!-- http://example.org/taxon_name_43247 -->

    <owl:NamedIndividual rdf:about="http://example.org/taxon_name_43247">
        <rdf:type rdf:resource="http://rs.tdwg.org/dwc/terms/Taxon"/>
        <rdfs:label>&lt;i&gt;Dendrocerus  mexicali&lt;/i&gt;</rdfs:label>
    </owl:NamedIndividual>
    


    <!-- http://example.org/otu_24716/ -->

    <owl:NamedIndividual rdf:about="http://example.org/otu_24716/"/>
    


    <!-- http://example.org/otu_24716/female_only -->

    <owl:NamedIndividual rdf:about="http://example.org/otu_24716/female_only">
        <rdf:type rdf:resource="&obo;CDAO_0000138"/>
        <rdfs:label>Dendrocerus mexicali (Female only)</rdfs:label>
        <obo:IAO_0000219 rdf:resource="http://example.org/organism_35891"/>
        <obo:IAO_0000219 rdf:resource="http://example.org/organism_35892"/>
        <obo:IAO_0000219 rdf:resource="http://example.org/organism_35893"/>
        <obo:IAO_0000219 rdf:resource="http://example.org/organism_35895"/>
        <obo:IAO_0000219 rdf:resource="http://example.org/organism_35896"/>
        <obo:IAO_0000219 rdf:resource="http://example.org/organism_36186"/>
        <obo:IAO_0000219 rdf:resource="http://example.org/organism_36187"/>
        <obo:IAO_0000219 rdf:resource="http://example.org/organism_36188"/>
        <obo:IAO_0000219 rdf:resource="http://example.org/organism_36189"/>
        <obo:IAO_0000219 rdf:resource="http://example.org/organism_36190"/>
        <obo:IAO_0000219 rdf:resource="http://example.org/organism_36191"/>
        <obo:IAO_0000219 rdf:resource="http://example.org/organism_36192"/>
        <obo:IAO_0000219 rdf:resource="http://example.org/organism_36193"/>
        <obo:IAO_0000219 rdf:resource="http://example.org/organism_36194"/>
        <obo:IAO_0000219 rdf:resource="http://example.org/organism_36195"/>
        <obo:IAO_0000219 rdf:resource="http://example.org/organism_36196"/>
        <obo:IAO_0000219 rdf:resource="http://example.org/organism_36197"/>
        <obo:IAO_0000219 rdf:resource="http://example.org/organism_36198"/>
        <obo:IAO_0000219 rdf:resource="http://example.org/organism_36199"/>
        <obo:IAO_0000219 rdf:resource="http://example.org/organism_36200"/>
        <obo:IAO_0000219 rdf:resource="http://example.org/organism_36201"/>
        <obo:IAO_0000219 rdf:resource="http://example.org/organism_36202"/>
        <obo:IAO_0000219 rdf:resource="http://example.org/organism_36203"/>
        <obo:IAO_0000219 rdf:resource="http://example.org/organism_36204"/>
        <obo:IAO_0000219 rdf:resource="http://example.org/organism_36205"/>
        <obo:IAO_0000219 rdf:resource="http://example.org/organism_36206"/>
        <obo:IAO_0000219 rdf:resource="http://example.org/organism_36207"/>
        <obo:IAO_0000219 rdf:resource="http://example.org/organism_36208"/>
        <obo:IAO_0000219 rdf:resource="http://example.org/organism_36209"/>
        <obo:IAO_0000219 rdf:resource="http://example.org/organism_36210"/>
        <obo:IAO_0000219 rdf:resource="http://example.org/organism_36211"/>
        <obo:IAO_0000219 rdf:resource="http://example.org/organism_36212"/>
        <obo:IAO_0000219 rdf:resource="http://example.org/organism_36213"/>
        <obo:IAO_0000219 rdf:resource="http://example.org/organism_36214"/>
        <obo:IAO_0000219 rdf:resource="http://example.org/organism_36215"/>
        <obo:IAO_0000219 rdf:resource="http://example.org/organism_36216"/>
        <obo:IAO_0000219 rdf:resource="http://example.org/organism_36217"/>
        <obo:IAO_0000219 rdf:resource="http://example.org/organism_36218"/>
        <obo:IAO_0000219 rdf:resource="http://example.org/organism_36219"/>
        <obo:IAO_0000219 rdf:resource="http://example.org/organism_36220"/>
        <obo:IAO_0000219 rdf:resource="http://example.org/organism_36221"/>
        <obo:IAO_0000219 rdf:resource="http://example.org/organism_36222"/>
        <obo:IAO_0000219 rdf:resource="http://example.org/organism_36223"/>
        <obo:IAO_0000219 rdf:resource="http://example.org/organism_36224"/>
        <obo:IAO_0000219 rdf:resource="http://example.org/organism_36225"/>
        <obo:IAO_0000219 rdf:resource="http://example.org/organism_36226"/>
        <obo:IAO_0000219 rdf:resource="http://example.org/organism_36227"/>
        <obo:IAO_0000219 rdf:resource="http://example.org/organism_36228"/>
        <obo:IAO_0000219 rdf:resource="http://example.org/organism_36229"/>
        <obo:IAO_0000219 rdf:resource="http://example.org/organism_36230"/>
        <obo:IAO_0000219 rdf:resource="http://example.org/organism_36231"/>
        <obo:IAO_0000219 rdf:resource="http://example.org/organism_36232"/>
        <obo:IAO_0000219 rdf:resource="http://example.org/organism_36233"/>
        <obo:IAO_0000219 rdf:resource="http://example.org/organism_36234"/>
        <obo:IAO_0000219 rdf:resource="http://example.org/organism_36235"/>
        <obo:IAO_0000219 rdf:resource="http://example.org/organism_36236"/>
        <obo:IAO_0000219 rdf:resource="http://example.org/organism_36237"/>
        <obo:IAO_0000219 rdf:resource="http://example.org/organism_36238"/>
        <obo:IAO_0000219 rdf:resource="http://example.org/organism_36239"/>
        <obo:IAO_0000219 rdf:resource="http://example.org/organism_36240"/>
    </owl:NamedIndividual>
    


    <!-- http://example.org/otu_24716/male_only -->

    <owl:NamedIndividual rdf:about="http://example.org/otu_24716/male_only">
        <rdf:type rdf:resource="&obo;CDAO_0000138"/>
        <rdfs:label>Dendrocerus mexicali (Male only)</rdfs:label>
        <obo:IAO_0000219 rdf:resource="http://example.org/organism_31588"/>
        <obo:IAO_0000219 rdf:resource="http://example.org/organism_31589"/>
        <obo:IAO_0000219 rdf:resource="http://example.org/organism_35878"/>
        <obo:IAO_0000219 rdf:resource="http://example.org/organism_35879"/>
        <obo:IAO_0000219 rdf:resource="http://example.org/organism_35880"/>
        <obo:IAO_0000219 rdf:resource="http://example.org/organism_35881"/>
        <obo:IAO_0000219 rdf:resource="http://example.org/organism_35882"/>
        <obo:IAO_0000219 rdf:resource="http://example.org/organism_35883"/>
        <obo:IAO_0000219 rdf:resource="http://example.org/organism_35884"/>
        <obo:IAO_0000219 rdf:resource="http://example.org/organism_35885"/>
        <obo:IAO_0000219 rdf:resource="http://example.org/organism_35886"/>
        <obo:IAO_0000219 rdf:resource="http://example.org/organism_35887"/>
        <obo:IAO_0000219 rdf:resource="http://example.org/organism_35888"/>
        <obo:IAO_0000219 rdf:resource="http://example.org/organism_35889"/>
        <obo:IAO_0000219 rdf:resource="http://example.org/organism_35890"/>
        <obo:IAO_0000219 rdf:resource="http://example.org/organism_35897"/>
        <obo:IAO_0000219 rdf:resource="http://example.org/organism_35898"/>
        <obo:IAO_0000219 rdf:resource="http://example.org/organism_35899"/>
        <obo:IAO_0000219 rdf:resource="http://example.org/organism_36177"/>
        <obo:IAO_0000219 rdf:resource="http://example.org/organism_36178"/>
        <obo:IAO_0000219 rdf:resource="http://example.org/organism_36179"/>
        <obo:IAO_0000219 rdf:resource="http://example.org/organism_36180"/>
        <obo:IAO_0000219 rdf:resource="http://example.org/organism_36181"/>
        <obo:IAO_0000219 rdf:resource="http://example.org/organism_36182"/>
        <obo:IAO_0000219 rdf:resource="http://example.org/organism_36183"/>
        <obo:IAO_0000219 rdf:resource="http://example.org/organism_36184"/>
        <obo:IAO_0000219 rdf:resource="http://example.org/organism_36185"/>
    </owl:NamedIndividual>
    


    <!-- urn:catalog:CNC::36185 -->

    <owl:NamedIndividual rdf:about="urn:catalog:CNC::36185">
        <rdf:type rdf:resource="&dsw;Specimen"/>
    </owl:NamedIndividual>
    


    <!-- urn:catalog:CNC::36186 -->

    <owl:NamedIndividual rdf:about="urn:catalog:CNC::36186">
        <rdf:type rdf:resource="&dsw;Specimen"/>
    </owl:NamedIndividual>
    


    <!-- urn:catalog:CNC::36187 -->

    <owl:NamedIndividual rdf:about="urn:catalog:CNC::36187">
        <rdf:type rdf:resource="&dsw;Specimen"/>
    </owl:NamedIndividual>
    


    <!-- urn:catalog:CNC:PSUC_FEM:000056350 -->

    <owl:NamedIndividual rdf:about="urn:catalog:CNC:PSUC_FEM:000056350">
        <rdf:type rdf:resource="&dsw;Specimen"/>
    </owl:NamedIndividual>
    


    <!-- urn:catalog:CNC:PSUC_FEM:000056351 -->

    <owl:NamedIndividual rdf:about="urn:catalog:CNC:PSUC_FEM:000056351">
        <rdf:type rdf:resource="&dsw;Specimen"/>
    </owl:NamedIndividual>
    


    <!-- urn:catalog:CNC:PSUC_FEM:000056352 -->

    <owl:NamedIndividual rdf:about="urn:catalog:CNC:PSUC_FEM:000056352">
        <rdf:type rdf:resource="&dsw;Specimen"/>
    </owl:NamedIndividual>
    


    <!-- urn:catalog:CNC:PSUC_FEM:000056353 -->

    <owl:NamedIndividual rdf:about="urn:catalog:CNC:PSUC_FEM:000056353">
        <rdf:type rdf:resource="&dsw;Specimen"/>
    </owl:NamedIndividual>
    


    <!-- urn:catalog:CNC:PSUC_FEM:000056354 -->

    <owl:NamedIndividual rdf:about="urn:catalog:CNC:PSUC_FEM:000056354">
        <rdf:type rdf:resource="&dsw;Specimen"/>
    </owl:NamedIndividual>
    


    <!-- urn:catalog:CNC:PSUC_FEM:000056355 -->

    <owl:NamedIndividual rdf:about="urn:catalog:CNC:PSUC_FEM:000056355">
        <rdf:type rdf:resource="&dsw;Specimen"/>
    </owl:NamedIndividual>
    


    <!-- urn:catalog:CNC:PSUC_FEM:000056356 -->

    <owl:NamedIndividual rdf:about="urn:catalog:CNC:PSUC_FEM:000056356">
        <rdf:type rdf:resource="&dsw;Specimen"/>
    </owl:NamedIndividual>
    


    <!-- urn:catalog:CNC:PSUC_FEM:000056357 -->

    <owl:NamedIndividual rdf:about="urn:catalog:CNC:PSUC_FEM:000056357">
        <rdf:type rdf:resource="&dsw;Specimen"/>
    </owl:NamedIndividual>
    


    <!-- urn:catalog:CNC:PSUC_FEM:000056361 -->

    <owl:NamedIndividual rdf:about="urn:catalog:CNC:PSUC_FEM:000056361">
        <rdf:type rdf:resource="&dsw;Specimen"/>
    </owl:NamedIndividual>
    


    <!-- urn:catalog:CNC:PSUC_FEM:000056362 -->

    <owl:NamedIndividual rdf:about="urn:catalog:CNC:PSUC_FEM:000056362">
        <rdf:type rdf:resource="&dsw;Specimen"/>
    </owl:NamedIndividual>
    


    <!-- urn:catalog:CNC:PSUC_FEM:000056363 -->

    <owl:NamedIndividual rdf:about="urn:catalog:CNC:PSUC_FEM:000056363">
        <rdf:type rdf:resource="&dsw;Specimen"/>
    </owl:NamedIndividual>
    


    <!-- urn:catalog:CNC:PSUC_FEM:000056364 -->

    <owl:NamedIndividual rdf:about="urn:catalog:CNC:PSUC_FEM:000056364">
        <rdf:type rdf:resource="&dsw;Specimen"/>
    </owl:NamedIndividual>
    


    <!-- urn:catalog:CNC:PSUC_FEM:000056365 -->

    <owl:NamedIndividual rdf:about="urn:catalog:CNC:PSUC_FEM:000056365">
        <rdf:type rdf:resource="&dsw;Specimen"/>
    </owl:NamedIndividual>
    


    <!-- urn:catalog:CNC:PSUC_FEM:000056366 -->

    <owl:NamedIndividual rdf:about="urn:catalog:CNC:PSUC_FEM:000056366">
        <rdf:type rdf:resource="&dsw;Specimen"/>
    </owl:NamedIndividual>
    


    <!-- urn:catalog:CNC:PSUC_FEM:000056367 -->

    <owl:NamedIndividual rdf:about="urn:catalog:CNC:PSUC_FEM:000056367">
        <rdf:type rdf:resource="&dsw;Specimen"/>
    </owl:NamedIndividual>
    


    <!-- urn:catalog:CNC:PSUC_FEM:000056368 -->

    <owl:NamedIndividual rdf:about="urn:catalog:CNC:PSUC_FEM:000056368">
        <rdf:type rdf:resource="&dsw;Specimen"/>
    </owl:NamedIndividual>
    


    <!-- urn:catalog:CNC:PSUC_FEM:000056369 -->

    <owl:NamedIndividual rdf:about="urn:catalog:CNC:PSUC_FEM:000056369">
        <rdf:type rdf:resource="&dsw;Specimen"/>
    </owl:NamedIndividual>
    


    <!-- urn:catalog:CNC:PSUC_FEM:000056370 -->

    <owl:NamedIndividual rdf:about="urn:catalog:CNC:PSUC_FEM:000056370">
        <rdf:type rdf:resource="&dsw;Specimen"/>
    </owl:NamedIndividual>
    


    <!-- urn:catalog:CNC:PSUC_FEM:000056371 -->

    <owl:NamedIndividual rdf:about="urn:catalog:CNC:PSUC_FEM:000056371">
        <rdf:type rdf:resource="&dsw;Specimen"/>
    </owl:NamedIndividual>
    


    <!-- urn:catalog:CNC:PSUC_FEM:000056372 -->

    <owl:NamedIndividual rdf:about="urn:catalog:CNC:PSUC_FEM:000056372">
        <rdf:type rdf:resource="&dsw;Specimen"/>
    </owl:NamedIndividual>
    


    <!-- urn:catalog:CNC:PSUC_FEM:000056373 -->

    <owl:NamedIndividual rdf:about="urn:catalog:CNC:PSUC_FEM:000056373">
        <rdf:type rdf:resource="&dsw;Specimen"/>
    </owl:NamedIndividual>
    


    <!-- urn:catalog:CNC:PSUC_FEM:000056374 -->

    <owl:NamedIndividual rdf:about="urn:catalog:CNC:PSUC_FEM:000056374">
        <rdf:type rdf:resource="&dsw;Specimen"/>
    </owl:NamedIndividual>
    


    <!-- urn:catalog:CNC:PSUC_FEM:000056375 -->

    <owl:NamedIndividual rdf:about="urn:catalog:CNC:PSUC_FEM:000056375">
        <rdf:type rdf:resource="&dsw;Specimen"/>
    </owl:NamedIndividual>
    


    <!-- urn:catalog:CNC:PSUC_FEM:000056376 -->

    <owl:NamedIndividual rdf:about="urn:catalog:CNC:PSUC_FEM:000056376">
        <rdf:type rdf:resource="&dsw;Specimen"/>
    </owl:NamedIndividual>
    


    <!-- urn:catalog:CNC:PSUC_FEM:000056377 -->

    <owl:NamedIndividual rdf:about="urn:catalog:CNC:PSUC_FEM:000056377">
        <rdf:type rdf:resource="&dsw;Specimen"/>
    </owl:NamedIndividual>
    


    <!-- urn:catalog:CNC:PSUC_FEM:000056378 -->

    <owl:NamedIndividual rdf:about="urn:catalog:CNC:PSUC_FEM:000056378">
        <rdf:type rdf:resource="&dsw;Specimen"/>
    </owl:NamedIndividual>
    


    <!-- urn:catalog:CNC:PSUC_FEM:000056379 -->

    <owl:NamedIndividual rdf:about="urn:catalog:CNC:PSUC_FEM:000056379">
        <rdf:type rdf:resource="&dsw;Specimen"/>
    </owl:NamedIndividual>
    


    <!-- urn:catalog:CNC:PSUC_FEM:000056380 -->

    <owl:NamedIndividual rdf:about="urn:catalog:CNC:PSUC_FEM:000056380">
        <rdf:type rdf:resource="&dsw;Specimen"/>
    </owl:NamedIndividual>
    


    <!-- urn:catalog:CNC:PSUC_FEM:000056381 -->

    <owl:NamedIndividual rdf:about="urn:catalog:CNC:PSUC_FEM:000056381">
        <rdf:type rdf:resource="&dsw;Specimen"/>
    </owl:NamedIndividual>
    


    <!-- urn:catalog:CNC:PSUC_FEM:000056382 -->

    <owl:NamedIndividual rdf:about="urn:catalog:CNC:PSUC_FEM:000056382">
        <rdf:type rdf:resource="&dsw;Specimen"/>
    </owl:NamedIndividual>
    


    <!-- urn:catalog:CNC:PSUC_FEM:000056383 -->

    <owl:NamedIndividual rdf:about="urn:catalog:CNC:PSUC_FEM:000056383">
        <rdf:type rdf:resource="&dsw;Specimen"/>
    </owl:NamedIndividual>
    


    <!-- urn:catalog:CNC:PSUC_FEM:000056384 -->

    <owl:NamedIndividual rdf:about="urn:catalog:CNC:PSUC_FEM:000056384">
        <rdf:type rdf:resource="&dsw;Specimen"/>
    </owl:NamedIndividual>
    


    <!-- urn:catalog:CNC:PSUC_FEM:000056385 -->

    <owl:NamedIndividual rdf:about="urn:catalog:CNC:PSUC_FEM:000056385">
        <rdf:type rdf:resource="&dsw;Specimen"/>
    </owl:NamedIndividual>
    


    <!-- urn:catalog:CNC:PSUC_FEM:000056386 -->

    <owl:NamedIndividual rdf:about="urn:catalog:CNC:PSUC_FEM:000056386">
        <rdf:type rdf:resource="&dsw;Specimen"/>
    </owl:NamedIndividual>
    


    <!-- urn:catalog:CNC:PSUC_FEM:000056387 -->

    <owl:NamedIndividual rdf:about="urn:catalog:CNC:PSUC_FEM:000056387">
        <rdf:type rdf:resource="&dsw;Specimen"/>
    </owl:NamedIndividual>
    


    <!-- urn:catalog:CNC:PSUC_FEM:000056388 -->

    <owl:NamedIndividual rdf:about="urn:catalog:CNC:PSUC_FEM:000056388">
        <rdf:type rdf:resource="&dsw;Specimen"/>
    </owl:NamedIndividual>
    


    <!-- urn:catalog:CNC:PSUC_FEM:000056389 -->

    <owl:NamedIndividual rdf:about="urn:catalog:CNC:PSUC_FEM:000056389">
        <rdf:type rdf:resource="&dsw;Specimen"/>
    </owl:NamedIndividual>
    


    <!-- urn:catalog:CNC:PSUC_FEM:000056390 -->

    <owl:NamedIndividual rdf:about="urn:catalog:CNC:PSUC_FEM:000056390">
        <rdf:type rdf:resource="&dsw;Specimen"/>
    </owl:NamedIndividual>
    


    <!-- urn:catalog:CNC:PSUC_FEM:000056391 -->

    <owl:NamedIndividual rdf:about="urn:catalog:CNC:PSUC_FEM:000056391">
        <rdf:type rdf:resource="&dsw;Specimen"/>
    </owl:NamedIndividual>
    


    <!-- urn:catalog:CNC:PSUC_FEM:000056392 -->

    <owl:NamedIndividual rdf:about="urn:catalog:CNC:PSUC_FEM:000056392">
        <rdf:type rdf:resource="&dsw;Specimen"/>
    </owl:NamedIndividual>
    


    <!-- urn:catalog:CNC:PSUC_FEM:000056393 -->

    <owl:NamedIndividual rdf:about="urn:catalog:CNC:PSUC_FEM:000056393">
        <rdf:type rdf:resource="&dsw;Specimen"/>
    </owl:NamedIndividual>
    


    <!-- urn:catalog:CNC:PSUC_FEM:000056394 -->

    <owl:NamedIndividual rdf:about="urn:catalog:CNC:PSUC_FEM:000056394">
        <rdf:type rdf:resource="&dsw;Specimen"/>
    </owl:NamedIndividual>
    


    <!-- urn:catalog:CNC:PSUC_FEM:000056395 -->

    <owl:NamedIndividual rdf:about="urn:catalog:CNC:PSUC_FEM:000056395">
        <rdf:type rdf:resource="&dsw;Specimen"/>
    </owl:NamedIndividual>
    


    <!-- urn:catalog:CNC:PSUC_FEM:000056396 -->

    <owl:NamedIndividual rdf:about="urn:catalog:CNC:PSUC_FEM:000056396">
        <rdf:type rdf:resource="&dsw;Specimen"/>
    </owl:NamedIndividual>
    


    <!-- urn:catalog:CNC:PSUC_FEM:000056397 -->

    <owl:NamedIndividual rdf:about="urn:catalog:CNC:PSUC_FEM:000056397">
        <rdf:type rdf:resource="&dsw;Specimen"/>
    </owl:NamedIndividual>
    


    <!-- urn:catalog:CNC:PSUC_FEM:000056398 -->

    <owl:NamedIndividual rdf:about="urn:catalog:CNC:PSUC_FEM:000056398">
        <rdf:type rdf:resource="&dsw;Specimen"/>
    </owl:NamedIndividual>
    


    <!-- urn:catalog:CNC:PSUC_FEM:000056399 -->

    <owl:NamedIndividual rdf:about="urn:catalog:CNC:PSUC_FEM:000056399">
        <rdf:type rdf:resource="&dsw;Specimen"/>
    </owl:NamedIndividual>
    


    <!-- urn:catalog:CNC:PSUC_FEM:000056400 -->

    <owl:NamedIndividual rdf:about="urn:catalog:CNC:PSUC_FEM:000056400">
        <rdf:type rdf:resource="&dsw;Specimen"/>
    </owl:NamedIndividual>
    


    <!-- urn:catalog:CNC:PSUC_FEM:000056401 -->

    <owl:NamedIndividual rdf:about="urn:catalog:CNC:PSUC_FEM:000056401">
        <rdf:type rdf:resource="&dsw;Specimen"/>
    </owl:NamedIndividual>
    


    <!-- urn:catalog:CNC:PSUC_FEM:000056402 -->

    <owl:NamedIndividual rdf:about="urn:catalog:CNC:PSUC_FEM:000056402">
        <rdf:type rdf:resource="&dsw;Specimen"/>
    </owl:NamedIndividual>
    


    <!-- urn:catalog:CNC:PSUC_FEM:000056403 -->

    <owl:NamedIndividual rdf:about="urn:catalog:CNC:PSUC_FEM:000056403">
        <rdf:type rdf:resource="&dsw;Specimen"/>
    </owl:NamedIndividual>
    


    <!-- urn:catalog:CNC:PSUC_FEM:000056404 -->

    <owl:NamedIndividual rdf:about="urn:catalog:CNC:PSUC_FEM:000056404">
        <rdf:type rdf:resource="&dsw;Specimen"/>
    </owl:NamedIndividual>
    


    <!-- urn:catalog:CNC:PSUC_FEM:000056405 -->

    <owl:NamedIndividual rdf:about="urn:catalog:CNC:PSUC_FEM:000056405">
        <rdf:type rdf:resource="&dsw;Specimen"/>
    </owl:NamedIndividual>
    


    <!-- urn:catalog:CNC:PSUC_FEM:000056406 -->

    <owl:NamedIndividual rdf:about="urn:catalog:CNC:PSUC_FEM:000056406">
        <rdf:type rdf:resource="&dsw;Specimen"/>
    </owl:NamedIndividual>
    


    <!-- urn:catalog:CNC:PSUC_FEM:000056407 -->

    <owl:NamedIndividual rdf:about="urn:catalog:CNC:PSUC_FEM:000056407">
        <rdf:type rdf:resource="&dsw;Specimen"/>
    </owl:NamedIndividual>
    


    <!-- urn:catalog:CNC:PSUC_FEM:000056408 -->

    <owl:NamedIndividual rdf:about="urn:catalog:CNC:PSUC_FEM:000056408">
        <rdf:type rdf:resource="&dsw;Specimen"/>
    </owl:NamedIndividual>
    


    <!-- urn:catalog:CNC:PSUC_FEM:000056409 -->

    <owl:NamedIndividual rdf:about="urn:catalog:CNC:PSUC_FEM:000056409">
        <rdf:type rdf:resource="&dsw;Specimen"/>
    </owl:NamedIndividual>
    


    <!-- urn:catalog:CNC:PSUC_FEM:000056410 -->

    <owl:NamedIndividual rdf:about="urn:catalog:CNC:PSUC_FEM:000056410">
        <rdf:type rdf:resource="&dsw;Specimen"/>
    </owl:NamedIndividual>
    


    <!-- urn:catalog:CNC:PSUC_FEM:000056411 -->

    <owl:NamedIndividual rdf:about="urn:catalog:CNC:PSUC_FEM:000056411">
        <rdf:type rdf:resource="&dsw;Specimen"/>
    </owl:NamedIndividual>
    


    <!-- urn:catalog:CNC:PSUC_FEM:000056412 -->

    <owl:NamedIndividual rdf:about="urn:catalog:CNC:PSUC_FEM:000056412">
        <rdf:type rdf:resource="&dsw;Specimen"/>
    </owl:NamedIndividual>
    


    <!-- urn:catalog:CNC:PSUC_FEM:000056413 -->

    <owl:NamedIndividual rdf:about="urn:catalog:CNC:PSUC_FEM:000056413">
        <rdf:type rdf:resource="&dsw;Specimen"/>
    </owl:NamedIndividual>
    


    <!-- urn:catalog:PSUC:PSUC_FEM:000086285 -->

    <owl:NamedIndividual rdf:about="urn:catalog:PSUC:PSUC_FEM:000086285">
        <rdf:type rdf:resource="&dsw;Specimen"/>
    </owl:NamedIndividual>
    


    <!-- urn:catalog:PSUC:PSUC_FEM:000098899 -->

    <owl:NamedIndividual rdf:about="urn:catalog:PSUC:PSUC_FEM:000098899">
        <rdf:type rdf:resource="&dsw;Specimen"/>
    </owl:NamedIndividual>
    


    <!-- urn:catalog:PSUC:PSUC_FEM:000098907 -->

    <owl:NamedIndividual rdf:about="urn:catalog:PSUC:PSUC_FEM:000098907">
        <rdf:type rdf:resource="&dsw;Specimen"/>
    </owl:NamedIndividual>
    


    <!-- urn:catalog:UCFC::35879 -->

    <owl:NamedIndividual rdf:about="urn:catalog:UCFC::35879">
        <rdf:type rdf:resource="&dsw;Specimen"/>
    </owl:NamedIndividual>
    


    <!-- urn:catalog:UCFC::35889 -->

    <owl:NamedIndividual rdf:about="urn:catalog:UCFC::35889">
        <rdf:type rdf:resource="&dsw;Specimen"/>
    </owl:NamedIndividual>
    


    <!-- urn:catalog:UCFC:IM:5106 -->

    <owl:NamedIndividual rdf:about="urn:catalog:UCFC:IM:5106">
        <rdf:type rdf:resource="&dsw;Specimen"/>
    </owl:NamedIndividual>
    


    <!-- urn:catalog:UCFC:IM:5107 -->

    <owl:NamedIndividual rdf:about="urn:catalog:UCFC:IM:5107">
        <rdf:type rdf:resource="&dsw;Specimen"/>
    </owl:NamedIndividual>
    


    <!-- urn:catalog:UCFC:IM:5156 -->

    <owl:NamedIndividual rdf:about="urn:catalog:UCFC:IM:5156">
        <rdf:type rdf:resource="&dsw;Specimen"/>
    </owl:NamedIndividual>
    


    <!-- urn:catalog:UCFC:IM:5165 -->

    <owl:NamedIndividual rdf:about="urn:catalog:UCFC:IM:5165">
        <rdf:type rdf:resource="&dsw;Specimen"/>
    </owl:NamedIndividual>
    


    <!-- urn:catalog:UCFC:IM:5211 -->

    <owl:NamedIndividual rdf:about="urn:catalog:UCFC:IM:5211">
        <rdf:type rdf:resource="&dsw;Specimen"/>
    </owl:NamedIndividual>
    


    <!-- urn:catalog:UCFC:IM:5212 -->

    <owl:NamedIndividual rdf:about="urn:catalog:UCFC:IM:5212">
        <rdf:type rdf:resource="&dsw;Specimen"/>
    </owl:NamedIndividual>
    


    <!-- urn:catalog:UCFC:IM:5214 -->

    <owl:NamedIndividual rdf:about="urn:catalog:UCFC:IM:5214">
        <rdf:type rdf:resource="&dsw;Specimen"/>
    </owl:NamedIndividual>
    


    <!-- urn:catalog:UCFC:PSUC_FEM:000086130 -->

    <owl:NamedIndividual rdf:about="urn:catalog:UCFC:PSUC_FEM:000086130">
        <rdf:type rdf:resource="&dsw;Specimen"/>
    </owl:NamedIndividual>
    


    <!-- urn:catalog:UCFC:PSUC_FEM:000086137 -->

    <owl:NamedIndividual rdf:about="urn:catalog:UCFC:PSUC_FEM:000086137">
        <rdf:type rdf:resource="&dsw;Specimen"/>
    </owl:NamedIndividual>
    


    <!-- urn:catalog:UCFC:PSUC_FEM:000086141 -->

    <owl:NamedIndividual rdf:about="urn:catalog:UCFC:PSUC_FEM:000086141">
        <rdf:type rdf:resource="&dsw;Specimen"/>
    </owl:NamedIndividual>
    


    <!-- urn:catalog:UCFC:PSUC_FEM:000086148 -->

    <owl:NamedIndividual rdf:about="urn:catalog:UCFC:PSUC_FEM:000086148">
        <rdf:type rdf:resource="&dsw;Specimen"/>
    </owl:NamedIndividual>
    


    <!-- urn:catalog:UCFC:PSUC_FEM:000086151 -->

    <owl:NamedIndividual rdf:about="urn:catalog:UCFC:PSUC_FEM:000086151">
        <rdf:type rdf:resource="&dsw;Specimen"/>
    </owl:NamedIndividual>
    


    <!-- urn:catalog:UCFC:PSUC_FEM:000086266 -->

    <owl:NamedIndividual rdf:about="urn:catalog:UCFC:PSUC_FEM:000086266">
        <rdf:type rdf:resource="&dsw;Specimen"/>
    </owl:NamedIndividual>
    


    <!-- urn:catalog:UCFC:PSUC_FEM:000086296 -->

    <owl:NamedIndividual rdf:about="urn:catalog:UCFC:PSUC_FEM:000086296">
        <rdf:type rdf:resource="&dsw;Specimen"/>
    </owl:NamedIndividual>
    


    <!-- urn:catalog:UCFC:PSUC_FEM:000086366 -->

    <owl:NamedIndividual rdf:about="urn:catalog:UCFC:PSUC_FEM:000086366">
        <rdf:type rdf:resource="&dsw;Specimen"/>
    </owl:NamedIndividual>
    


    <!-- urn:catalog:UCFC:PSUC_FEM:000086370 -->

    <owl:NamedIndividual rdf:about="urn:catalog:UCFC:PSUC_FEM:000086370">
        <rdf:type rdf:resource="&dsw;Specimen"/>
    </owl:NamedIndividual>
    


    <!-- urn:catalog:UCFC:PSUC_FEM:000086384 -->

    <owl:NamedIndividual rdf:about="urn:catalog:UCFC:PSUC_FEM:000086384">
        <rdf:type rdf:resource="&dsw;Specimen"/>
    </owl:NamedIndividual>
    


    <!-- urn:catalog:UCFC:PSUC_FEM:000086443 -->

    <owl:NamedIndividual rdf:about="urn:catalog:UCFC:PSUC_FEM:000086443">
        <rdf:type rdf:resource="&dsw;Specimen"/>
    </owl:NamedIndividual>
</rdf:RDF>


<!-- Generated by the OWL API (version 3.5.1) http://owlapi.sourceforge.net -->
